# Supplementary material for: Assembly and analysis of the complete mitochondrial genome of the Chinese wild dwarf almond (Prunus tenella)
Source: Front Genet. 2024 Jan 11;14:1329060. doi: 10.3389/fgene.2023.1329060 (PMC10811783; doi:10.3389/fgene.2023.1329060)
Supplement: Supplementary file 1 [file DataSheet1.ZIP]

Archive with 13 entries (13 files):
- Supplementary tables/Table S1.xlsx
- Supplementary tables/Table S10.xlsx
- Supplementary tables/Table S11.xlsx
- Supplementary tables/Table S12.xlsx
- Supplementary tables/Table S2.xlsx
- Supplementary tables/Table S3.xlsx
- Supplementary tables/Table S4.xlsx
- Supplementary tables/Table S5.xlsx
- Supplementary tables/Table S6.xlsx
- Supplementary tables/Table S7.xlsx
- Supplementary tables/Table S8.xlsx
- Supplementary tables/Table S9.xlsx
- Supplementary figures.docx
