# Supplementary material for: Assembly and analysis of the complete mitochondrial genome of the Chinese wild dwarf almond (Prunus tenella)
Source: Front Genet. 2024 Jan 11;14:1329060. doi: 10.3389/fgene.2023.1329060 (PMC10811783; doi:10.3389/fgene.2023.1329060)
Supplement: Supplementary file 1 [file DataSheet1.ZIP › Supplementary tables/Table S1.xlsx]

## Sheet: Sheet1
Statistical results of second generation sequencing data
Sample	ReadSum	BaseSum	GC(%)	Q20(%)	Q30(%)
Prunus tenella	250000	75000000	40.77	98.01	93.75
Note: Samples: Sample name; ReadSum: The total number of pair-end Reads in Clean Data; BaseSum: Clean Data total base number; GC content: Clean Data GC content, which is the percentage of G and C bases in the total base in Clean Data; Q20, Q30: The percentage of bases with a Clean Data quality value greater than or equal to 20, 30.
Statistical results of third-generation sequencing data
Sample	Number of Reads	Number of Bases	Mean Read Length	N50 Read Length
Prunus tenella	14059	257429514	18310	18418
Note: Samples: Sample name; Number of Reads:; Number of Bases: data amount; Mean Read Length: Average sequencing read length; N50 Read Length: Sequencing read length N50 length, which means sequencing data is arranged in order from largest to smallest, and the sequencing read length at 50% of the total;
