# Supplementary material for: Assembly and analysis of the complete mitochondrial genome of the Chinese wild dwarf almond (Prunus tenella)
Source: Front Genet. 2024 Jan 11;14:1329060. doi: 10.3389/fgene.2023.1329060 (PMC10811783; doi:10.3389/fgene.2023.1329060)
Supplement: Supplementary file 1 [file DataSheet1.ZIP › Supplementary tables/Table S10.xlsx]

## Sheet: Sheet1
Hydrophilic analysis of RNA edited codon amino acids
Type	RNA-editing	Number	Percentage		Note: Type: Type of change in hydrophilic and hydrophobic properties; RNA editing: RNA editing type; Number: The number of RNA edits that occurred; Percentage: Percentage.
hydrophilic-hydrophilic	CAC (H) => TAC (Y)	7
	CAT (H) => TAT (Y)	18
	CGC (R) => TGC (C)	9
	CGT (R) => TGT (C)	30
	total	64	0.1262
hydrophilic-hydrophobic	ACA (T) => ATA (I)	9
	ACC (T) => ATC (I)	2
	ACG (T) => ATG (M)	16
	ACT (T) => ATT (I)	3
	CGG (R) => TGG (W)	32
	TCA (S) => TTA (L)	71
	TCC (S) => TTC (F)	27
	TCG (S) => TTG (L)	48
	TCT (S) => TTT (F)	39
	total	247	0.4872
hydrophilic-stop	CAA (Q) => TAA (X)	1
	CGA (R) => TGA (X)	1
	total	2	0.0039
hydrophobic-hydrophilic	CCA (P) => TCA (S)	6
	CCC (P) => TCC (S)	10
	CCG (P) => TCG (S)	4
	CCT (P) => TCT (S)	19
	total	39	0.0769
hydrophobic-hydrophobic	CCA (P) => CTA (L)	46
	CCC (P) => CTC (L)	9
	CCC (P) => TTC (F)	10
	CCG (P) => CTG (L)	31
	CCT (P) => CTT (L)	25
	CCT (P) => TTT (F)	6
	CTC (L) => TTC (F)	7
	CTT (L) => TTT (F)	13
	GCA (A) => GTA (V)	1
	GCG (A) => GTG (V)	5
	GCT (A) => GTT (V)	2
	total	155	0.3057
