# Supplementary material for: Assembly and analysis of the complete mitochondrial genome of the Chinese wild dwarf almond (Prunus tenella)
Source: Front Genet. 2024 Jan 11;14:1329060. doi: 10.3389/fgene.2023.1329060 (PMC10811783; doi:10.3389/fgene.2023.1329060)
Supplement: Supplementary file 1 [file DataSheet1.ZIP › Supplementary tables/Table S11.xlsx]

## Sheet: Sheet1
Comparison Results of Chloroplast Amino Acid Sequence and Mitochondrial Genome of Prunus tenella
Query-chl-pep	Subject-mt	Percentage of identical matches	Length	Number of mismatches	Number of gap openings	Start of alignment in query	End of alignment in query	Start of alignment in subject	End of alignment in subject	Expect value	Bitscore
atpA_len507	chr1	25.532	282	188	7	92	359	180438	181259	4.87e-10	56.2	Note: query-chl-pep: Chloroplast genome amino acid sequence, with the total length of each amino acid sequence marked after its name; Subject mt: mitochondrial genome sequence number; Percentage of identical matches: the similarity of sequences; Length: the length after alignment; Number of mismatches: the number of mismatched bases; Number of gap openings: the number of gaps; Start of alignment …
atpA_len507	chr1	25.532	282	188	7	92	359	53483	54304	4.87e-10	56.2
atpA_len507	chr1	58.566	502	192	3	5	493	355064	356560	3.34e-171	530
atpA_len507	chr1	61.377	334	120	1	5	329	99170	100171	1.74e-124	395
atpB_len492	chr1	25	340	228	6	69	389	355250	356245	4.99e-19	85.1
atpB_len492	chr1	25.806	279	187	5	69	335	99173	99985	2.8e-16	76.3
atpB_len492	chr1	84.211	19	3	0	474	492	180062	180118	0	35.4
atpB_len492	chr1	84.211	19	3	0	474	492	54624	54680	0	35.4
atpB_len492	chr1	86.667	75	10	0	16	90	181273	181497	0	137
atpB_len492	chr1	86.667	75	10	0	16	90	53245	53469	0	137
atpB_len492	chr1	94.828	348	17	1	89	435	180231	181274	0	632
atpB_len492	chr1	94.828	348	17	1	89	435	53468	54511	0	632
atpB_len492	chr1	95.556	45	2	0	432	476	180109	180243	0	92.4
atpB_len492	chr1	95.556	45	2	0	432	476	54499	54633	0	92.4
atpE_len133	chr1	90.566	53	5	0	1	53	179878	180036	5.54e-28	102
atpE_len133	chr1	90.566	53	5	0	1	53	54706	54864	5.54e-28	102
ndhA_len363	chr1	42.718	103	59	0	51	153	389627	389935	2.92e-20	87
ndhA_len363	chr1	62.857	35	13	0	215	249	298924	299028	5.15e-08	48.9
ndhB_len510	chr1	31.481	108	74	0	91	198	427647	427970	1.87e-10	57.8
ndhB_len510	chr1	38.462	208	116	4	243	442	133131	133742	1.27e-12	64.7
ndhC_len120	chr1	35.577	104	63	1	19	118	310177	310488	1.24e-19	77.4
ndhD_len500	chr1	26.111	180	123	4	224	400	359286	359804	4.59e-09	53.1
ndhD_len500	chr1	26.667	135	80	3	297	422	133131	133505	3.67e-06	43.9
ndhD_len500	chr1	30.769	117	74	1	327	443	161941	162270	1.61e-10	57.8
ndhD_len500	chr1	36.747	166	101	2	150	314	165534	166022	8.9e-24	100
ndhF_len745	chr1	30.508	177	106	6	246	417	133206	133700	4.33e-07	47.8
ndhF_len745	chr1	45.699	372	187	4	90	454	358827	359918	2.2e-71	249
ndhH_len393	chr1	36	50	32	0	13	62	348685	348834	5.94e-06	42.7
ndhH_len393	chr1	37.013	154	97	0	72	225	351065	351526	2.82e-29	114
ndhH_len393	chr1	49.333	75	38	0	319	393	354730	354954	9.2e-19	83.2
ndhJ_len158	chr1	38.333	60	37	0	96	155	230122	230301	7.9e-07	42
ndhJ_len158	chr1	42.727	110	48	4	56	158	81383	81688	7.34e-17	71.2
ndhJ_len158	chr1	78.723	47	10	0	94	140	81429	81569	4.16e-21	83.6
petB_len217	chr1	34.921	189	122	1	29	217	94060	94623	2.42e-31	115
petD_len160	chr1	40.58	69	40	1	65	133	93712	93915	6.22e-11	54.3
psbC_len473	chr1	87.5	32	2	1	306	335	390957	391052	1.18e-09	55.1
psbE_len83	chr1	90.323	31	3	0	1	31	82259	82351	1.53e-13	58.5
rpl16_len135	chr1	42.754	138	73	2	1	132	446230	446643	2.68e-25	94.4
rpoB_len1070	chr1	81.481	54	7	2	873	923	24064	24225	6.41e-17	80.5
rps12_len118	chr1	59.13	115	47	0	1	115	309775	310119	2.78e-42	142
rps14_len100	chr1	46.341	41	22	0	46	86	95873	95995	2.07e-06	38.9
rps3_len218	chr1	37.255	102	60	2	116	213	60762	61067	3.13e-14	65.5
rps3_len218	chr1	38	50	31	0	164	213	446669	446818	8.83e-06	40.4
rps4_len201	chr1	34.884	86	40	2	88	157	342573	342830	4.98e-08	46.6
rps7_len155	chr1	32.624	141	85	3	21	155	28188	28598	2.84e-19	78.2
