# Supplementary material for: Assembly and analysis of the complete mitochondrial genome of the Chinese wild dwarf almond (Prunus tenella)
Source: Front Genet. 2024 Jan 11;14:1329060. doi: 10.3389/fgene.2023.1329060 (PMC10811783; doi:10.3389/fgene.2023.1329060)
Supplement: Supplementary file 1 [file DataSheet1.ZIP › Supplementary tables/Table S12.xlsx]

## Sheet: Sheet1
Comparison Results of Chloroplast Amino Acid Sequence and Mitochondrial Genome of Prunus tenella
Query-chl	Subject-mt	Percentage of identical matches	Length	Number of mismatches	Number of gap openings	Start of alignment in query	End of alignment in query	Start of alignment in subject	End of alignment in subject	Expect value	Bitscore	Genes
Chloroplast	OQ559502	96.638	1606	43	6	54775	56372	54864	53262	0	2656	atpE(partical:39.55%);atpB(partical:95.81%)
Chloroplast	OQ559502	96.638	1606	43	6	54775	56372	179878	181480	0	2656	atpE(partical:39.55%);atpB(partical:95.81%)
Chloroplast	OQ559502	83.688	423	37	19	68476	68871	228942	229359	2.17e-101	370	trnW-CCA;trnP-UGG
Chloroplast	OQ559502	85.366	328	39	4	66576	66897	82352	82028	1.03e-89	331	psbE(partical:37.30%)
Chloroplast	OQ559502	74.074	891	172	45	103191	104054	281892	281034	1.34e-83	311	rrn16(partical:57.95%)
Chloroplast	OQ559502	74.074	891	172	45	140271	141134	281034	281892	1.34e-83	311	rrn16(partical:57.95%)
Chloroplast	OQ559502	95.312	128	6	0	24722	24849	24100	24227	2.33e-51	204	rpoB(partical:3.98%)
Chloroplast	OQ559502	89.865	148	12	3	36635	36779	391033	390886	2.35e-46	187	psbC(partical:10.20%)
Chloroplast	OQ559502	86.429	140	12	3	32136	32275	171478	171346	3.99e-34	147	trnD-GUC
Chloroplast	OQ559502	96.512	86	2	1	133048	133133	137825	137741	1.86e-32	141	trnN-GUU
Chloroplast	OQ559502	96.512	86	2	1	111192	111277	137741	137825	1.86e-32	141	trnN-GUU
Chloroplast	OQ559502	96.471	85	3	0	95	179	151787	151703	1.86e-32	141	trnH-GUG
Chloroplast	OQ559502	94.937	79	4	0	54215	54293	424655	424577	1.87e-27	124	trnM-CAU
Chloroplast	OQ559502	98.387	62	1	0	105847	105908	65786	65725	5.23e-23	110	trnA-UGC(partical:6.82%)
Chloroplast	OQ559502	98.387	62	1	0	138417	138478	65725	65786	5.23e-23	110	trnA-UGC(partical:6.82%)
Chloroplast	OQ559502	87.342	79	6	3	155776	155850	4523	4445	2.45e-16	87.9	trnI-CAU
Chloroplast	OQ559502	87.342	79	6	3	88476	88550	4445	4523	2.45e-16	87.9	trnI-CAU
Chloroplast	OQ559502	100	31	0	0	10806	10836	391774	391804	1.92e-07	58.4	atpA(partical:2.03%)
Chloroplast	OQ559502	96.97	33	0	1	66540	66571	82404	82372	2.49e-06	54.7	psbE(partical:12.70%)
Note: query chl: represents the chloroplast genome; Subject mt: mitochondrial genome sequence number; Percentage of identical matches: the similarity of sequences; Length: the length after alignment; Number of mismatches: the number of mismatched bases; Number of gap openings: the number of gaps; Start of alignment in query: the starting position of alignment in the chloroplast genome; End of ali…
