# Supplementary material for: Assembly and analysis of the complete mitochondrial genome of the Chinese wild dwarf almond (Prunus tenella)
Source: Front Genet. 2024 Jan 11;14:1329060. doi: 10.3389/fgene.2023.1329060 (PMC10811783; doi:10.3389/fgene.2023.1329060)
Supplement: Supplementary file 1 [file DataSheet1.ZIP › Supplementary tables/Table S2.xlsx]

## Sheet: Sheet1
Constructing a phylogenetic tree using the NCBI registration number of the mitochondrial genome of 24 species
Species	GenBank accession number	Classifications
Arabidopsis thaliana	NC_037304.1	Brassicaceae
Brassica napus	NC_008285.1
Raphanus sativus	NC_018551.1
Glycine max	NC_020455.1	Leguminosae
Trifolium pratense	NC_048499.1
Glycyrrhiza uralensis	NC_053919.
Nicotiana tabacum	NC_006581.1	Solanaceae
Capsicum annuum	NC_024624.
Solanum melongena	NC_050334.1
Zea mays	NC_007982.1	Poaceae
Triticum aestivum	NC_036024.1
Sorghum bicolor	NC_008360.1
Oryza sativa	ON854123.1
Malus domestica	NC_018554.1	Rosaceae
Fragaria x ananassa	OM763767.1
Pyrus betulifolia	NC_054332.1
Rosa chinensis	ON478174.1
Platycodon grandiflorus	NC_035958.1	Asteraceae
Lactuca sativa	NC_042756.1
Helianthus tuberosus	NC_058585.1
Bupleurum falcatum	NC_035962.1	Apiaceae
Daucus carota subsp. sativus	NC_017855.1
Apium graveolens	NC_058313.1
Ginkgo biloba	NC_027976.1	Gymnospermae
