# Supplementary material for: Assembly and analysis of the complete mitochondrial genome of the Chinese wild dwarf almond (Prunus tenella)
Source: Front Genet. 2024 Jan 11;14:1329060. doi: 10.3389/fgene.2023.1329060 (PMC10811783; doi:10.3389/fgene.2023.1329060)
Supplement: Supplementary file 1 [file DataSheet1.ZIP › Supplementary tables/Table S4.xlsx]

## Sheet: Sheet1
Results of mitochondrial genome annotation for Prunus tenella
Group of genes	Gene name	Length	Start codon	Stop codon	Amino acid
ATP synthase	atp1	1524	ATG	TGA	508
	atp4	597	ATG	TAG	199
	atp6	951	ATG	TAG	317
	atp8	480	ATG	TAA	160
	atp9	243	ATG	TGA	81
Cytohrome c biogenesis	ccmB	621	ATG	TGA	207
	ccmC	753	ATG	TGA	251
	ccmFc	1350	ATG	TAA	450
	ccmFn	1731	ATG	TAG	577
Ubichinol cytochrome c reductase	cob	1182	ATG	TGA	394
Cytochrome c oxidase	cox1	1566	ATG	TAA	522
	cox2	783	ATG	TAA	261
	cox3	798	ATG	TGA	266
Maturases	matR	1968	ATG	TAG	656
Transport membrance protein	mttB	348	ATG	TAG	116
NADH dehydrogenase	nad1	975	ACG(ATG)	TAA	325
	nad2	1467	ATG	TAA	489
	nad3	357	ATG	TAA	119
	nad4	1461	ATG	TAA	487
	nad4L	303	ATG	TAA	101
	nad5	2013	ATG	TAA	671
	nad6	618	ATG	TAA	206
	nad7	1185	ATG	TAG	395
	nad9	510	ATG	TAA	170
Ribosomal proteins (LSU)	rpl10	453	ATG	TAA	151
	rpl16	426	GTG	TAA	142
	rpl5	555	ATG	TAA	185
Ribosomal proteins (SSU)	rps1	642	ATG	TAG	214
	rps12	378	ATG	TGA	126
	rps13	351	ATG	TGA	117
	rps14	177	ATG	TAA	59
	rps3	1650	ATG	TAA	550
	rps4	1065	ACG(ATG)	TAA	355
	rps7	447	ATG	TAA	149
Succinate dehydrogenase	sdh3	324	ATG	TGA	108
	sdh4	399	ATG	TAA	133
Ribosomal RNAs	rrn18	1862
	rrn26	3156
	rrn5	118
Transfer RNAs	trnC-GCA	71
	trnC-GCA	73
	trnD-GTC	74
	trnE-TTC	72
	trnF-GAA	74
	trnG-GCC	72
	trnH-GTG	74
	trnK-TTT	73
	trnM-CAT	74
	trnM-CAT	73
	trnM-CAT	74
	trnN-ATT	72
	trnN-GTT	72
	trnP-TGG	74
	trnP-TGG	75
	trnQ-TTG	72
	trnS-CGA	58
	trnS-GCT	88
	trnS-GCT	65
	trnS-GCT	79
	trnS-TGA	87
	trnW-CCA	74
	trnY-GTA	83
	trnY-GTA	65
other
