# Supplementary material for: Assembly and analysis of the complete mitochondrial genome of the Chinese wild dwarf almond (Prunus tenella)
Source: Front Genet. 2024 Jan 11;14:1329060. doi: 10.3389/fgene.2023.1329060 (PMC10811783; doi:10.3389/fgene.2023.1329060)
Supplement: Supplementary file 1 [file DataSheet1.ZIP › Supplementary tables/Table S5.xlsx]

## Sheet: Sheet1
Statistics of Relative Synonymous Codon Usage (RSCU) Results in Prunus tenella Mitochondrial Genome.
AminoAcid	Symbol	Codon	No.	RSCU
*	Ter	UAA	20	1.6667
*	Ter	UAG	7	0.5833
*	Ter	UGA	9	0.75
A	Ala	GCA	163	1.0015
A	Ala	GCC	158	0.9708
A	Ala	GCG	74	0.4547
A	Ala	GCU	256	1.573
C	Cys	UGC	54	0.7059
C	Cys	UGU	99	1.2941
D	Asp	GAC	100	0.6116
D	Asp	GAU	227	1.3884
E	Glu	GAA	292	1.3456
E	Glu	GAG	142	0.6544
F	Phe	UUC	283	0.8641
F	Phe	UUU	372	1.1359
G	Gly	GGA	254	1.4598
G	Gly	GGC	93	0.5345
G	Gly	GGG	123	0.7069
G	Gly	GGU	226	1.2989
H	His	CAC	62	0.498
H	His	CAU	187	1.502
I	Ile	AUA	217	0.8047
I	Ile	AUC	231	0.8566
I	Ile	AUU	361	1.3387
K	Lys	AAA	247	1.2049
K	Lys	AAG	163	0.7951
L	Leu	CUA	169	0.9354
L	Leu	CUC	108	0.5978
L	Leu	CUG	97	0.5369
L	Leu	CUU	228	1.262
L	Leu	UUA	269	1.4889
L	Leu	UUG	213	1.179
M	Met	AUG	275	3
M	Met	CUG	0	0
M	Met	UUG	0	0
N	Asn	AAC	115	0.6785
N	Asn	AAU	224	1.3215
P	Pro	CCA	164	1.1673
P	Pro	CCC	114	0.8114
P	Pro	CCG	86	0.6121
P	Pro	CCU	198	1.4093
Q	Gln	CAA	220	1.4915
Q	Gln	CAG	75	0.5085
R	Arg	AGA	167	1.4417
R	Arg	AGG	86	0.7424
R	Arg	CGA	147	1.2691
R	Arg	CGC	76	0.6561
R	Arg	CGG	83	0.7165
R	Arg	CGU	136	1.1741
S	Ser	AGC	94	0.6104
S	Ser	AGU	166	1.0779
S	Ser	UCA	182	1.1818
S	Ser	UCC	145	0.9416
S	Ser	UCG	140	0.9091
S	Ser	UCU	197	1.2792
T	Thr	ACA	127	0.9788
T	Thr	ACC	140	1.079
T	Thr	ACG	76	0.5857
T	Thr	ACU	176	1.3565
V	Val	GUA	188	1.1713
V	Val	GUC	116	0.7227
V	Val	GUG	147	0.9159
V	Val	GUU	191	1.19
W	Trp	UGG	145	1.145
Y	Tyr	UAC	73	0.4606
Y	Tyr	UAU	244	1.5394
