# Supplementary material for: Assembly and analysis of the complete mitochondrial genome of the Chinese wild dwarf almond (Prunus tenella)
Source: Front Genet. 2024 Jan 11;14:1329060. doi: 10.3389/fgene.2023.1329060 (PMC10811783; doi:10.3389/fgene.2023.1329060)
Supplement: Supplementary file 1 [file DataSheet1.ZIP › Supplementary tables/Table S6.xlsx]

## Sheet: Sheet1
Statistical Results of SSRs Types in the Mitochondrial Genome of Prunus tenella
ID	SSR nr.	SSR type	SSR	Size	Start	End	Gene location
chr1	1	p4	(TTCC)3	12	9882	9893
chr1	2	p2	(GT)5	10	10881	10890
chr1	3	p2	(AT)8	16	14813	14828
chr1	4	p4	(ATAA)3	12	17178	17189
chr1	5	p3	(AGA)4	12	18789	18800
chr1	6	p2	(TC)5	10	27764	27773
chr1	7	p1	(A)10	10	29094	29103
chr1	8	p4	(TCCA)3	12	30154	30165
chr1	9	p4	(GAGC)3	12	30625	30636
chr1	10	p1	(C)10	10	31537	31546
chr1	11	p1	(A)11	11	31973	31983
chr1	12	p2	(GA)5	10	36118	36127
chr1	13	p2	(AT)5	10	36430	36439
chr1	14	p1	(T)10	10	38232	38241
chr1	15	p4	(AGAA)3	12	39040	39051
chr1	16	p4	(AAAG)3	12	47774	47785
chr1	17	p1	(T)10	10	54769	54778
chr1	18	p1	(A)12	12	60597	60608
chr1	19	p4	(AATG)3	12	62183	62194	rps3
chr1	20	p5	(TTTAC)3	15	64164	64178
chr1	21	p4	(ACTT)3	12	65093	65104
chr1	22	p3	(AAG)4	12	67147	67158
chr1	23	p1	(G)11	11	67361	67371
chr1	24	p4	(ATAA)3	12	68497	68508
chr1	25	p4	(AGTG)3	12	73482	73493
chr1	26	p4	(CTTT)3	12	82584	82595
chr1	27	p4	(ATAG)4	16	84859	84874
chr1	28	p2	(CT)5	10	92568	92577
chr1	29	p2	(TC)5	10	105700	105709
chr1	30	p2	(AG)5	10	108098	108107
chr1	31	p1	(T)13	13	108890	108902
chr1	32	p2	(CT)5	10	114872	114881
chr1	33	p1	(T)10	10	134115	134124
chr1	34	p1	(A)11	11	134399	134409
chr1	35	p1	(G)15	15	134644	134658
chr1	36	p4	(CATC)3	12	137458	137469
chr1	37	p4	(ATCG)3	12	138640	138651
chr1	38	p4	(GTCA)3	12	139375	139386
chr1	39	p1	(A)11	11	140940	140950
chr1	40	p2	(GA)5	10	141846	141855
chr1	41	p3	(GCT)4	12	145338	145349
chr1	42	p1	(A)10	10	148323	148332
chr1	43	p4	(GGGA)3	12	148778	148789
chr1	44	p4	(TTAA)3	12	149636	149647
chr1	45	p4	(AAGA)3	12	150622	150633
chr1	46	p1	(T)11	11	154330	154340
chr1	47	p3	(GAA)4	12	158423	158434
chr1	48	p2	(TC)5	10	166489	166498
chr1	49	p1	(A)12	12	168447	168458
chr1	50	p2	(CT)5	10	168634	168643
chr1	51	p1	(T)12	12	169840	169851
chr1	52	p1	(T)15	15	176603	176617
chr1	53	p2	(CT)5	10	176979	176988
chr1	54	p1	(A)10	10	179964	179973
chr1	55	p4	(CTTT)3	12	186957	186968
chr1	56	p4	(TTCT)3	12	195691	195702
chr1	57	p1	(A)10	10	196501	196510
chr1	58	p2	(AT)5	10	198303	198312
chr1	59	p2	(CT)5	10	198614	198623
chr1	60	p6	(GAACAA)3	18	209463	209480
chr1	61	p3	(CAG)4	12	210203	210214
chr1	62	p4	(GTCT)3	12	216390	216401
chr1	63	p4	(AGTG)3	12	222785	222796
chr1	64	p4	(TCTA)3	12	224197	224208
chr1	65	p1	(A)10	10	229098	229107
chr1	66	p4	(CTTA)3	12	229402	229413
chr1	67	p1	(A)11	11	229586	229596
chr1	68	p4	(TTTC)3	12	231278	231289
chr1	69	p1	(A)11	11	232553	232563
chr1	70	p1	(T)10	10	234319	234328
chr1	71	p4	(TTTG)3	12	234326	234337
chr1	72	p5	(ACAAA)3	15	237801	237815
chr1	73	p4	(AGCA)3	12	241849	241860
chr1	74	p2	(AG)8	16	244125	244140
chr1	75	p4	(GTCT)3	12	249347	249358
chr1	76	p4	(TTCT)3	12	252910	252921
chr1	77	p3	(GTT)5	15	255188	255202
chr1	78	p2	(CT)5	10	256972	256981
chr1	79	p2	(AG)5	10	258506	258515
chr1	80	p1	(A)10	10	259503	259512
chr1	81	p4	(GTGA)3	12	264691	264702
chr1	82	p1	(A)11	11	264897	264907
chr1	83	p1	(T)10	10	265537	265546	nad1
chr1	84	p5	(CTAGT)3	15	268193	268207
chr1	85	p4	(AATG)3	12	268834	268845
chr1	86	p1	(A)12	12	270158	270169
chr1	87	p4	(AAGG)3	12	270899	270910
chr1	88	p2	(GA)5	10	271187	271196
chr1	89	p3	(GTT)5	15	278049	278063
chr1	90	p4	(CGCC)3	12	279770	279781
chr1	91	p1	(A)12	12	282404	282415
chr1	92	p4	(AAAG)3	12	284299	284310
chr1	93	p1	(T)10	10	288618	288627
chr1	94	p5	(GTAAT)3	15	294655	294669
chr1	95	p1	(C)10	10	297120	297129
chr1	96	p4	(CTAG)3	12	300228	300239
chr1	97	p4	(GAAT)3	12	306277	306288
chr1	98	p1	(A)10	10	311346	311355
chr1	99	p4	(GCTA)3	12	313407	313418
chr1	100	p1	(T)10	10	315505	315514
chr1	101	p3	(TTC)4	12	320055	320066
chr1	102	p1	(G)10	10	337723	337732
chr1	103	p2	(TA)5	10	338593	338602
chr1	104	p3	(TTG)4	12	340227	340238
chr1	105	p3	(CTT)4	12	344484	344495	rps1
chr1	106	p1	(T)10	10	347674	347683
chr1	107	p4	(GACC)3	12	349015	349026
chr1	108	p2	(GC)5	10	352395	352404
chr1	109	p1	(T)11	11	352493	352503
chr1	110	p1	(G)11	11	352504	352514
chr1	111	p2	(TA)9	18	354157	354174
chr1	112	p1	(A)12	12	356728	356739
chr1	113	p4	(TTGT)3	12	362009	362020
chr1	114	p4	(ACTC)3	12	364856	364867
chr1	115	p4	(TTCT)3	12	373239	373250
chr1	116	p1	(A)17	17	386226	386242
chr1	117	p1	(T)12	12	387246	387257
chr1	118	p4	(CCTT)3	12	390785	390796
chr1	119	p2	(AT)6	12	390848	390859
chr1	120	p4	(GAAA)3	12	404439	404450
chr1	121	p1	(T)13	13	406661	406673
chr1	122	p4	(TACT)3	12	407365	407376
chr1	123	p2	(TC)5	10	409627	409636
chr1	124	p1	(T)10	10	413180	413189
chr1	125	p2	(TA)5	10	415016	415025
chr1	126	p1	(G)13	13	417143	417155
chr1	127	p1	(T)10	10	417584	417593
chr1	128	p4	(TCTT)3	12	418628	418639
chr1	129	p4	(ATGA)3	12	418863	418874
chr1	130	p1	(C)11	11	419839	419849
chr1	131	p1	(G)11	11	422445	422455
chr1	132	p1	(C)15	15	422992	423006
chr1	133	p1	(T)10	10	423007	423016
chr1	134	p1	(G)13	13	423017	423029
chr1	135	p2	(CT)5	10	424341	424350
chr1	136	p1	(G)13	13	424729	424741
chr1	137	p3	(TAT)4	12	431650	431661
chr1	138	p1	(T)12	12	435228	435239
chr1	139	p2	(AT)5	10	435530	435539
chr1	140	p1	(T)10	10	436595	436604
chr1	141	p4	(CGGG)3	12	439066	439077
chr1	142	p4	(ATAC)3	12	445928	445939
