# Supplementary material for: Assembly and analysis of the complete mitochondrial genome of the Chinese wild dwarf almond (Prunus tenella)
Source: Front Genet. 2024 Jan 11;14:1329060. doi: 10.3389/fgene.2023.1329060 (PMC10811783; doi:10.3389/fgene.2023.1329060)
Supplement: Supplementary file 1 [file DataSheet1.ZIP › Supplementary tables/Table S7.xlsx]

## Sheet: Sheet1
Statistical results of mitochondrial genome tandem repeats in Prunus tenella
NO.	Chromosome	Size	Repeat sequence	Copy	Percent Matches	Start	End	Intergenic spacers
1	chr1	22	2	TTCTTCTCTTTGAAAGAATGCGC	87	10054	10099	nad4L/rps7
2	chr1	16	2.1	TAAGTAGGATTACACT	94	42290	42323	cox2/rpl10
3	chr1	14	2.1	AGACCTATTAAAGA	93	47830	47859	cox2/rpl10
4	chr1	20	1.9	CTAGCAACTCCTAGCTACAA	89	50785	50822	cox2/rpl10
5	chr1	18	2.6	GATCGACTGTGCGCAT	82	82801	82843	rps3/cob
6	chr1	21	3	TTCTTGAGAGAGAAGCCTATG	100	88116	88178	rps3/cob
7	chr1	17	2.5	AGGAAATCTTTATTTAT	84	117188	117230	nad5/nad2
8	chr1	20	1.9	GTAGCTAGGAGTTGCTAGTT	89	183920	183957	nad5/rrn26
9	chr1	14	2.1	CTTCCTTAATAGGT	93	186883	186912	nad5/rrn26
10	chr1	16	2.1	TAAGTGGAATCCTACT	94	192419	192452	nad5/rrn26
11	chr1	18	2.4	CATAGTCGCGAGCTGTTT	81	203175	203217	trnM-CAT/nad6
12	chr1	21	2	CGACTACCACAAGAAAGAGAA	100	204597	204638	trnM-CAT/nad6
13	chr1	25	2	CTGTACTTCCTTGCCTGTATCTAAG	88	251439	251488	nad1/nad9
14	chr1	30	2.2	AGCTTACCTTAGCCCAACCATACGTCCTAC	85	251710	251774	nad1/nad9
15	chr1	30	2.1	TAAGAAGGAGGGCTTTAGGGCTTAACTAAG	100	287023	287084	rrn18/trnS-GCT
16	chr1	18	3.2	TAAAGAGGTCAAACCCT	80	304011	304068	nad1/trnS-GCT
17	chr1	14	1.9	GAAAGCGTTCTAAT	100	305273	305299	nad1/trnS-GCT
18	chr1	19	2	AACCCTTTGGGGTTACTGC	94	309017	309054	trnS-GCT/rps12
19	chr1	36	1.9	CAGCTTCCCGGGAACCTCCTGGATTCGCGGGCGGTA	91	310955	311024	nad3/trnS-CGA
20	chr1	21	2.3	TCTTAGGTATCTTCTCGTCTG	88	315210	315257	trnS-CGA/trnY-GTA
21	chr1	51	1.9	GCTTGAGATTCCTTGTCAGAAATTCGATTCCTTCGCCTGAGATTCCCTGCG	89	320841	320937	trnS-CGA/trnY-GTA
22	chr1	17	2.1	TGAAGTGACTAGTCCTA	94	327077	327111	trnS-CGA/trnY-GTA
23	chr1	56	2	GGGACGGCATACCAGCTACTCTCTCGGTAGGTCGGAGAAATTCAAAGGATAAAAAA	96	381185	381296	atp6/nad1
24	chr1	39	2	TTCACTCATGATCTGGCCTGGTCGACCCAATCATGATAT	95	390027	390105	nad1/atp9
25	chr1	22	2	ATATAGATGAGTAAATCAAAGT	86	402142	402185	nad1/atp9
26	chr1	14	2	TTCTCGAATATGTA	100	403770	403797	nad1/atp9
