# Supplementary material for: Assembly and analysis of the complete mitochondrial genome of the Chinese wild dwarf almond (Prunus tenella)
Source: Front Genet. 2024 Jan 11;14:1329060. doi: 10.3389/fgene.2023.1329060 (PMC10811783; doi:10.3389/fgene.2023.1329060)
Supplement: Supplementary file 1 [file DataSheet1.ZIP › Supplementary tables/Table S8.xlsx]

## Sheet: Sheet1
Statistical results of the distribution of mitochondrial genomic repeats in Prunus tenella											The repetitive sequences in Prunus tenella Mitochondrial genome with length greater than or equal to 50 bp and similarity of 100%
OQ559502.1	OQ559502.1	Type	Alignment length	Similarity	Start 1	End 1	Start 2	End 2	Evalue		OQ559502.1	LengthI	StartI	Type	LengthII	StartII	Hamming distance	E-value
Fragment	Fragment	P	20581	100	179078	199658	35084	55664	0		1	20581	35084	P	20581	179078	0	0
Fragment	Fragment	P	1129	100	354937	356065	99170	100298	0		2	1129	99170	P	1129	354937	0	0
Fragment	Fragment	F	562	96.975	380245	380806	324914	325474	0		3	324	324914	F	324	380245	0	4.92e-185
Fragment	Fragment	F	642	92.835	374247	374879	38799	39427	0		4	242	41539	F	242	263308	0	1.15e-135
Fragment	Fragment	P	645	92.713	374247	374882	195312	195943	0		5	242	192962	P	242	263308	0	1.15e-135
Fragment	Fragment	P	642	92.835	195315	195943	374247	374879	0		6	206	113881	P	206	220354	0	5.44e-114
Fragment	Fragment	F	370	98.108	57274	57641	7420	7789	0		7	172	7479	F	172	57333	0	1.6e-93
Fragment	Fragment	P	361	94.46	220354	220714	113742	114086	1.25e-152		8	136	57781	P	136	394679	0	7.58e-72
Fragment	Fragment	F	242	100	263308	263549	41539	41780	2.79e-124		9	125	7665	F	125	57517	0	3.18e-65
Fragment	Fragment	P	242	100	263308	263549	192962	193203	2.79e-124		10	124	223916	P	124	343986	0	1.27e-64
Fragment	Fragment	F	280	90	381567	381834	292211	292486	2.92e-94		11	118	96839	P	118	415875	0	5.21e-61
Fragment	Fragment	P	163	99.387	394652	394814	57781	57943	1.07e-78		12	102	115393	F	102	380835	0	2.24e-51
Fragment	Fragment	P	212	90.566	415864	416068	96757	96967	5.02e-72		13	97	60753	F	97	446660	0	2.29e-48
Fragment	Fragment	P	166	95.783	415529	415694	310584	310749	2.33e-70		14	96	230594	F	96	380829	0	9.16e-48
Fragment	Fragment	F	163	96.319	446639	446800	60731	60893	8.4e-70		15	94	100983	P	94	242277	0	1.47e-46
Fragment	Fragment	F	132	99.242	416087	416218	357513	357644	1.83e-61		16	90	115393	F	90	230600	0	3.75e-44
Fragment	Fragment	P	131	98.473	343978	344108	230594	230724	3.06e-59		17	88	357557	F	88	416131	0	6e-43
Fragment	Fragment	P	124	100	343986	344109	223916	224039	1.1e-58		18	83	230642	P	83	343978	0	6.15e-40
Fragment	Fragment	F	123	98.374	230594	230716	223917	224039	8.58e-55		19	82	31547	P	82	435155	0	2.46e-39
Fragment	Fragment	P	128	96.094	268599	268723	150950	151077	1.86e-51		20	81	3191	F	81	238404	0	9.84e-39
Fragment	Fragment	F	112	98.214	380813	380924	223901	224012	1.12e-48		21	75	48437	F	75	282316	0	4.03e-35
Fragment	Fragment	F	108	98.148	380829	380936	115387	115494	1.87e-46		22	75	186231	P	75	282316	0	4.03e-35
Fragment	Fragment	F	112	96.429	230578	230689	115371	115482	2.42e-45		23	75	223965	F	75	230642	0	4.03e-35
Fragment	Fragment	P	100	99	242277	242376	100977	101076	1.13e-43		24	74	113742	P	74	220641	0	1.61e-34
Fragment	Fragment	P	107	97.196	343871	343977	159242	159346	1.13e-43		25	72	150645	P	72	416583	0	2.58e-33
Fragment	Fragment	F	96	100	380829	380924	230594	230689	4.05e-43		26	71	126208	F	71	299208	0	1.03e-32
Fragment	Fragment	F	107	96.262	425653	425759	112302	112408	1.46e-42		27	71	159276	P	71	343871	0	1.03e-32
Fragment	Fragment	P	108	95.37	380829	380936	269426	269533	1.88e-41		28	68	56496	P	68	365395	0	6.6e-31
Fragment	Fragment	P	105	96.19	269429	269533	380829	380933	1.88e-41		29	68	268550	P	68	425442	0	6.6e-31
Fragment	Fragment	P	97	97.938	380828	380924	344013	344109	2.44e-40		30	64	310633	P	64	415582	0	1.69e-28
Fragment	Fragment	P	116	92.241	269420	269534	115386	115501	1.13e-38		31	63	38975	F	63	374426	0	6.76e-28
Fragment	Fragment	F	126	90.476	282313	282437	48433	48552	1.47e-37		32	63	195705	P	63	374426	0	6.76e-28
Fragment	Fragment	P	126	90.476	282313	282437	186190	186309	1.47e-37		33	58	38916	F	58	374367	0	6.92e-25
Fragment	Fragment	F	92	97.826	250911	251002	242158	242249	1.47e-37		34	58	195769	P	58	374367	0	6.92e-25
Fragment	Fragment	P	104	94.231	269438	269541	230587	230689	5.27e-37		35	58	283918	F	58	287195	0	6.92e-25
Fragment	Fragment	P	90	97.778	435147	435236	31547	31636	1.9e-36		36	57	325291	F	57	380622	0	2.77e-24
Fragment	Fragment	P	117	90.598	434497	434613	99054	99170	1.9e-36		37	55	223253	F	55	430430	0	4.43e-23
Fragment	Fragment	P	96	95.833	344013	344108	115387	115482	1.9e-36		38	55	253023	F	55	277311	0	4.43e-23
Fragment	Fragment	F	96	95.833	223917	224012	115387	115482	1.9e-36		39	53	7557	F	53	114940	0	7.09e-22
Fragment	Fragment	P	90	97.778	115393	115482	344013	344102	1.9e-36		40	53	57411	F	53	114940	0	7.09e-22
Fragment	Fragment	F	85	98.824	238400	238484	3187	3271	2.45e-35		41	53	126225	F	53	279998	0	7.09e-22
Fragment	Fragment	F	92	96.739	277311	277401	253023	253114	2.45e-35		42	53	279998	F	53	299225	0	7.09e-22
Fragment	Fragment	P	96	93.75	269438	269533	223917	224012	4.11e-33		43	52	151327	P	52	300177	0	2.84e-21
Fragment	Fragment	F	96	93.75	344013	344108	269438	269533	4.11e-33		44	52	310698	P	52	415529	0	2.84e-21
Fragment	Fragment	P	80	98.75	365383	365462	56496	56575	1.48e-32		45	51	112460	P	51	379965	0	1.13e-20
Fragment	Fragment	P	95	93.684	260059	260153	199891	199985	1.48e-32		46	50	420	F	50	177019	0	4.54e-20
Fragment	Fragment	F	103	92.233	425370	425469	299184	299285	1.48e-32
Fragment	Fragment	F	95	93.684	59864	59957	28999	29093	5.31e-32
Fragment	Fragment	P	72	100	416583	416654	150645	150716	8.89e-30
Fragment	Fragment	P	126	86.508	433395	433520	59848	59966	3.2e-29
Fragment	Fragment	F	75	98.667	299204	299278	126205	126278	3.2e-29
Fragment	Fragment	P	140	85	59848	59979	433384	433520	3.2e-29
Fragment	Fragment	F	88	93.182	279963	280050	126194	126277	1.49e-27
Fragment	Fragment	P	68	100	425442	425509	268550	268617	1.49e-27
Fragment	Fragment	F	143	82.517	416983	417124	265124	265265	5.35e-27
Fragment	Fragment	F	78	93.59	295922	295998	266178	266255	3.22e-24
Fragment	Fragment	F	67	97.015	114937	115003	7554	7620	1.16e-23
Fragment	Fragment	F	67	97.015	114937	115003	57408	57474	1.16e-23
Fragment	Fragment	F	85	91.765	299204	299285	279974	280056	1.16e-23
Fragment	Fragment	F	63	98.413	177006	177068	407	469	4.16e-23
Fragment	Fragment	P	108	86.111	154252	154355	31531	31637	4.16e-23
Fragment	Fragment	F	276	73.913	115009	115283	64565	64839	1.5e-22
Fragment	Fragment	F	102	86.275	103451	103552	89162	89262	1.5e-22
Fragment	Fragment	P	90	90	231138	231224	112172	112257	1.5e-22
Fragment	Fragment	P	64	96.875	279654	279717	406	469	5.39e-22
Fragment	Fragment	F	67	95.522	380076	380142	98381	98447	5.39e-22
Fragment	Fragment	F	61	98.361	287192	287252	283915	283975	5.39e-22
Fragment	Fragment	P	62	96.774	358380	358441	63506	63567	6.97e-21
Fragment	Fragment	P	68	94.118	269392	269459	159215	159282	6.97e-21
Fragment	Fragment	F	92	88.043	425390	425477	279974	280064	6.97e-21
Fragment	Fragment	F	75	92	425390	425463	126205	126277	2.51e-20
Fragment	Fragment	P	68	94.118	279654	279721	177002	177068	2.51e-20
Fragment	Fragment	F	55	100	430430	430484	223253	223307	2.51e-20
Fragment	Fragment	P	115	83.478	433393	433506	28996	29104	9.01e-20
Fragment	Fragment	P	112	83.929	28999	29104	433393	433503	9.01e-20
Fragment	Fragment	F	71	91.549	432690	432760	347533	347603	3.24e-19
Fragment	Fragment	P	52	100	300177	300228	151327	151378	1.17e-18
Fragment	Fragment	P	54	98.148	379965	380018	112457	112510	4.19e-18
Fragment	Fragment	P	63	93.651	314518	314580	137568	137630	4.19e-18
Fragment	Fragment	F	92	85.87	435147	435238	154253	154340	4.19e-18
Fragment	Fragment	P	54	98.148	112460	112513	379962	380015	4.19e-18
Fragment	Fragment	F	64	93.75	381235	381296	381177	381240	4.19e-18
Fragment	Fragment	F	75	90.667	108745	108819	58914	58981	1.51e-17
Fragment	Fragment	P	80	88.75	233423	233501	109189	109263	1.51e-17
Fragment	Fragment	P	78	88.462	430640	430715	264532	264609	1.51e-17
Fragment	Fragment	F	61	93.443	250994	251054	220868	220928	5.42e-17
Fragment	Fragment	P	49	100	428057	428105	298774	298822	5.42e-17
Fragment	Fragment	F	51	98.039	426604	426654	59193	59243	1.95e-16
Fragment	Fragment	F	102	83.333	353474	353575	176994	177089	1.95e-16
Fragment	Fragment	F	48	100	416176	416223	269323	269370	1.95e-16
Fragment	Fragment	F	57	94.737	306627	306683	295032	295088	1.95e-16
Fragment	Fragment	F	53	96.226	238352	238404	2954	3006	7.02e-16
Fragment	Fragment	F	50	98	447671	447719	419	468	2.52e-15
Fragment	Fragment	P	94	85.106	381320	381402	201030	201123	2.52e-15
Fragment	Fragment	P	51	96.078	243177	243227	156876	156926	9.08e-15
Fragment	Fragment	F	49	97.959	447672	447719	177019	177067	9.08e-15
Fragment	Fragment	P	68	89.706	447657	447722	279651	279717	9.08e-15
Fragment	Fragment	F	47	97.872	200809	200855	160166	160212	3.26e-14
Fragment	Fragment	P	43	100	392646	392688	3641	3683	1.17e-13
Fragment	Fragment	F	43	100	368518	368560	30661	30703	1.17e-13
Fragment	Fragment	P	46	97.826	160225	160270	30664	30709	1.17e-13
Fragment	Fragment	F	102	81.373	385310	385411	250800	250897	1.17e-13
Fragment	Fragment	F	43	100	357602	357644	269323	269365	1.17e-13
Fragment	Fragment	F	69	86.957	109867	109935	91900	91968	4.22e-13
Fragment	Fragment	P	42	100	368521	368562	160229	160270	4.22e-13
Fragment	Fragment	P	42	100	388973	389014	243987	244028	4.22e-13
Fragment	Fragment	P	50	94	425186	425235	18041	18090	1.52e-12
Fragment	Fragment	P	41	100	355227	355267	55764	55804	1.52e-12
Fragment	Fragment	F	41	100	99968	100008	55764	55804	1.52e-12
Fragment	Fragment	P	58	91.379	425452	425508	62974	63029	1.52e-12
Fragment	Fragment	F	58	91.379	268551	268607	62974	63029	1.52e-12
Fragment	Fragment	P	87	83.908	372553	372635	137749	137832	1.52e-12
Fragment	Fragment	P	41	100	447234	447274	243988	244028	1.52e-12
Fragment	Fragment	F	41	100	273173	273213	268435	268475	1.52e-12
Fragment	Fragment	P	44	97.727	55764	55807	355224	355267	1.52e-12
Fragment	Fragment	F	67	88.06	425809	425871	372823	372889	1.52e-12
Fragment	Fragment	F	41	100	447234	447274	388973	389013	1.52e-12
Fragment	Fragment	P	61	90.164	62974	63032	425449	425508	1.52e-12
Fragment	Fragment	P	44	97.727	243988	244031	447231	447274	1.52e-12
Fragment	Fragment	P	46	95.652	435462	435507	8097	8142	5.46e-12
Fragment	Fragment	F	40	100	448274	448313	47783	47822	5.46e-12
Fragment	Fragment	P	51	94.118	365079	365129	56597	56644	5.46e-12
Fragment	Fragment	P	71	85.915	201309	201378	92148	92217	5.46e-12
Fragment	Fragment	P	52	92.308	264838	264889	96714	96765	5.46e-12
Fragment	Fragment	P	43	97.674	448274	448316	186917	186959	5.46e-12
Fragment	Fragment	P	68	86.765	92151	92217	201309	201375	5.46e-12
Fragment	Fragment	P	50	94	309515	309563	210938	210987	5.46e-12
Fragment	Fragment	F	44	97.727	220788	220830	217769	217812	5.46e-12
Fragment	Fragment	P	40	100	186920	186959	448274	448313	5.46e-12
Fragment	Fragment	F	39	100	422182	422220	30565	30603	1.96e-11
Fragment	Fragment	P	42	97.619	291823	291864	35085	35126	1.96e-11
Fragment	Fragment	F	42	97.619	291823	291864	199616	199657	1.96e-11
Fragment	Fragment	F	48	93.75	425189	425236	200098	200145	1.96e-11
Fragment	Fragment	P	39	100	367396	367434	223017	223055	1.96e-11
Fragment	Fragment	P	48	93.75	356364	356411	240915	240962	1.96e-11
Fragment	Fragment	F	39	100	448239	448277	287346	287384	1.96e-11
Fragment	Fragment	P	47	93.617	200098	200144	18041	18087	7.07e-11
Fragment	Fragment	F	88	81.818	64997	65080	31550	31637	7.07e-11
Fragment	Fragment	P	41	97.561	268429	268469	85972	86012	7.07e-11
Fragment	Fragment	P	38	100	305018	305055	105330	105367	7.07e-11
Fragment	Fragment	P	48	93.75	367388	367435	117851	117897	7.07e-11
Fragment	Fragment	P	41	97.561	212972	213012	144085	144125	7.07e-11
Fragment	Fragment	P	44	95.455	18044	18087	200098	200141	7.07e-11
Fragment	Fragment	P	38	100	268434	268471	226631	226668	7.07e-11
Fragment	Fragment	F	37	100	392086	392122	19631	19667	2.54e-10
Fragment	Fragment	P	84	82.143	435150	435233	64997	65076	2.54e-10
Fragment	Fragment	P	68	85.294	307028	307093	84251	84318	2.54e-10
Fragment	Fragment	F	37	100	223017	223053	117852	117888	2.54e-10
Fragment	Fragment	P	41	97.561	160159	160199	144333	144372	2.54e-10
Fragment	Fragment	F	85	83.529	325818	325902	223929	224002	2.54e-10
Fragment	Fragment	P	37	100	273173	273209	226631	226667	2.54e-10
Fragment	Fragment	F	64	87.5	377499	377557	291808	291871	2.54e-10
Fragment	Fragment	P	85	83.529	344023	344096	325818	325902	2.54e-10
Fragment	Fragment	P	87	81.609	64997	65079	435147	435233	2.54e-10
Fragment	Fragment	P	39	97.436	377510	377548	35088	35126	9.14e-10
Fragment	Fragment	P	36	100	430810	430845	55428	55463	9.14e-10
Fragment	Fragment	P	36	100	275914	275949	60606	60641	9.14e-10
Fragment	Fragment	P	36	100	174453	174488	60607	60642	9.14e-10
Fragment	Fragment	F	52	90.385	268673	268722	63118	63169	9.14e-10
Fragment	Fragment	F	39	97.436	279683	279721	81998	82036	9.14e-10
Fragment	Fragment	F	45	93.333	144093	144137	81999	82043	9.14e-10
Fragment	Fragment	F	36	100	242247	242282	151105	151140	9.14e-10
Fragment	Fragment	F	42	95.238	430804	430845	179273	179314	9.14e-10
Fragment	Fragment	F	42	95.238	377507	377548	199613	199654	9.14e-10
Fragment	Fragment	P	36	100	392089	392124	217770	217805	9.14e-10
Fragment	Fragment	F	39	97.436	226633	226671	217771	217809	9.14e-10
Fragment	Fragment	P	36	100	392089	392124	220789	220824	9.14e-10
Fragment	Fragment	P	43	95.349	392088	392128	226626	226668	9.14e-10
Fragment	Fragment	F	36	100	392088	392123	268434	268469	9.14e-10
Fragment	Fragment	P	43	95.349	391560	391602	350663	350704	9.14e-10
Fragment	Fragment	P	42	95.238	35088	35129	377507	377548	9.14e-10
Fragment	Fragment	P	36	100	226633	226668	392088	392123	9.14e-10
Fragment	Fragment	P	42	95.238	55428	55469	430804	430845	9.14e-10
Fragment	Fragment	P	38	97.368	81997	82034	404	441	3.29e-09
Fragment	Fragment	F	35	100	33518	33552	436	470	3.29e-09
Fragment	Fragment	F	48	91.667	85312	85358	3221	3268	3.29e-09
Fragment	Fragment	P	38	97.368	19630	19667	3234	3271	3.29e-09
Fragment	Fragment	F	35	100	85973	86007	3234	3268	3.29e-09
Fragment	Fragment	P	38	97.368	238447	238484	19630	19667	3.29e-09
Fragment	Fragment	P	38	97.368	226634	226671	19630	19667	3.29e-09
Fragment	Fragment	F	35	100	268434	268468	19633	19667	3.29e-09
Fragment	Fragment	P	70	84.286	350165	350234	63502	63568	3.29e-09
Fragment	Fragment	P	35	100	144331	144365	81999	82033	3.29e-09
Fragment	Fragment	F	48	91.667	238434	238481	85312	85358	3.29e-09
Fragment	Fragment	F	35	100	85971	86005	85665	85699	3.29e-09
Fragment	Fragment	F	35	100	238447	238481	85973	86007	3.29e-09
Fragment	Fragment	F	38	97.368	279684	279721	144093	144130	3.29e-09
Fragment	Fragment	F	35	100	350669	350703	151104	151138	3.29e-09
Fragment	Fragment	F	38	97.368	280208	280245	151382	151419	3.29e-09
Fragment	Fragment	F	35	100	275914	275948	174454	174488	3.29e-09
Fragment	Fragment	P	35	100	273173	273207	217771	217805	3.29e-09
Fragment	Fragment	P	35	100	268435	268469	217771	217805	3.29e-09
Fragment	Fragment	P	35	100	273173	273207	220790	220824	3.29e-09
Fragment	Fragment	P	35	100	268435	268469	220790	220824	3.29e-09
Fragment	Fragment	F	35	100	226633	226667	220790	220824	3.29e-09
Fragment	Fragment	F	41	95.122	377502	377542	221909	221949	3.29e-09
Fragment	Fragment	P	35	100	19633	19667	226634	226668	3.29e-09
Fragment	Fragment	F	41	95.122	350663	350703	242240	242280	3.29e-09
Fragment	Fragment	F	38	97.368	416854	416891	264985	265022	3.29e-09
Fragment	Fragment	F	35	100	392089	392123	273173	273207	3.29e-09
Fragment	Fragment	P	37	97.297	392086	392122	3234	3270	1.18e-08
Fragment	Fragment	F	67	83.582	64085	64151	8203	8269	1.18e-08
Fragment	Fragment	F	40	95	409273	409312	9776	9815	1.18e-08
Fragment	Fragment	P	34	100	220791	220824	19634	19667	1.18e-08
Fragment	Fragment	P	34	100	217772	217805	19634	19667	1.18e-08
Fragment	Fragment	F	34	100	273173	273206	19634	19667	1.18e-08
Fragment	Fragment	P	40	95	268865	268904	28741	28780	1.18e-08
Fragment	Fragment	F	34	100	177035	177068	33518	33551	1.18e-08
Fragment	Fragment	F	34	100	325199	325232	64533	64566	1.18e-08
Fragment	Fragment	F	34	100	380530	380563	64533	64566	1.18e-08
Fragment	Fragment	F	37	97.297	282079	282115	65137	65173	1.18e-08
Fragment	Fragment	P	34	100	170030	170063	72118	72151	1.18e-08
Fragment	Fragment	P	41	95.122	212972	213011	81991	82031	1.18e-08
Fragment	Fragment	F	41	95.122	85969	86009	85321	85360	1.18e-08
Fragment	Fragment	P	37	97.297	392088	392124	85971	86007	1.18e-08
Fragment	Fragment	F	85	82.353	325818	325902	115399	115472	1.18e-08
Fragment	Fragment	F	40	95	229708	229747	142628	142667	1.18e-08
Fragment	Fragment	F	34	100	160166	160199	144092	144125	1.18e-08
Fragment	Fragment	P	34	100	144333	144366	144092	144125	1.18e-08
Fragment	Fragment	P	34	100	279684	279717	144332	144365	1.18e-08
Fragment	Fragment	F	34	100	212972	213005	144333	144366	1.18e-08
Fragment	Fragment	P	34	100	212972	213005	160166	160199	1.18e-08
Fragment	Fragment	F	37	97.297	299147	299183	161630	161666	1.18e-08
Fragment	Fragment	F	37	97.297	177574	177610	175630	175666	1.18e-08
Fragment	Fragment	F	34	100	287380	287413	200779	200812	1.18e-08
Fragment	Fragment	F	34	100	321421	321454	204249	204282	1.18e-08
Fragment	Fragment	F	85	82.353	325818	325902	230606	230679	1.18e-08
Fragment	Fragment	P	41	95.122	392082	392122	238447	238486	1.18e-08
Fragment	Fragment	P	34	100	286037	286070	243995	244028	1.18e-08
Fragment	Fragment	F	38	97.368	388970	389006	286033	286070	1.18e-08
Fragment	Fragment	F	34	100	447234	447267	286037	286070	1.18e-08
Fragment	Fragment	P	37	97.297	293586	293622	287060	287096	1.18e-08
Fragment	Fragment	F	85	82.353	380841	380914	325818	325902	1.18e-08
Fragment	Fragment	F	34	100	344391	344424	344334	344367	1.18e-08
Fragment	Fragment	P	37	97.297	423142	423178	350667	350703	1.18e-08
Fragment	Fragment	F	40	95	390066	390105	390027	390066	1.18e-08
Fragment	Fragment	F	33	100	353486	353518	407	439	4.25e-08
Fragment	Fragment	F	39	94.872	226634	226672	3234	3272	4.25e-08
Fragment	Fragment	F	33	100	85667	85699	3234	3266	4.25e-08
Fragment	Fragment	P	40	95	242246	242284	55458	55497	4.25e-08
Fragment	Fragment	F	33	100	160268	160300	60608	60640	4.25e-08
Fragment	Fragment	P	52	88.462	150951	151000	63118	63169	4.25e-08
Fragment	Fragment	F	33	100	160167	160199	81999	82031	4.25e-08
Fragment	Fragment	P	45	91.111	268432	268476	85316	85360	4.25e-08
Fragment	Fragment	F	33	100	238447	238479	85667	85699	4.25e-08
Fragment	Fragment	F	36	97.222	217770	217805	85971	86006	4.25e-08
Fragment	Fragment	F	36	97.222	220789	220824	85971	86006	4.25e-08
Fragment	Fragment	F	36	97.222	226633	226668	85972	86007	4.25e-08
Fragment	Fragment	P	36	97.222	353484	353519	144092	144127	4.25e-08
Fragment	Fragment	P	43	93.023	423142	423184	151098	151138	4.25e-08
Fragment	Fragment	F	33	100	279684	279716	160167	160199	4.25e-08
Fragment	Fragment	P	33	100	275915	275947	160268	160300	4.25e-08
Fragment	Fragment	P	33	100	174455	174487	160268	160300	4.25e-08
Fragment	Fragment	F	36	97.222	449997	450032	171666	171701	4.25e-08
Fragment	Fragment	P	39	94.872	291819	291857	177033	177071	4.25e-08
Fragment	Fragment	F	40	95	242246	242284	179245	179284	4.25e-08
Fragment	Fragment	P	33	100	279684	279716	212972	213004	4.25e-08
Fragment	Fragment	F	43	93.023	282210	282251	239046	239087	4.25e-08
Fragment	Fragment	P	33	100	423142	423174	242248	242280	4.25e-08
Fragment	Fragment	P	36	97.222	280029	280064	268582	268617	4.25e-08
Fragment	Fragment	P	36	97.222	177036	177071	291819	291854	4.25e-08
Fragment	Fragment	P	33	100	311616	311648	295772	295804	4.25e-08
Fragment	Fragment	P	36	97.222	295772	295807	311613	311648	4.25e-08
Fragment	Fragment	P	36	97.222	350668	350703	337223	337258	4.25e-08
Fragment	Fragment	P	49	89.796	423142	423189	423142	423189	4.25e-08
Fragment	Fragment	P	33	100	151106	151138	423142	423174	4.25e-08
Fragment	Fragment	F	35	97.143	144331	144365	405	439	1.53e-07
Fragment	Fragment	P	35	97.143	291823	291857	434	468	1.53e-07
Fragment	Fragment	P	35	97.143	268434	268468	3234	3268	1.53e-07
Fragment	Fragment	P	35	97.143	85973	86007	19633	19667	1.53e-07
Fragment	Fragment	F	48	89.583	162721	162767	30657	30703	1.53e-07
Fragment	Fragment	P	32	100	291823	291854	33519	33550	1.53e-07
Fragment	Fragment	P	42	92.857	151099	151139	55462	55503	1.53e-07
Fragment	Fragment	F	45	91.111	100313	100355	58834	58878	1.53e-07
Fragment	Fragment	P	35	97.143	392090	392124	85665	85699	1.53e-07
Fragment	Fragment	F	35	97.143	217770	217804	85665	85699	1.53e-07
Fragment	Fragment	F	35	97.143	220789	220823	85665	85699	1.53e-07
Fragment	Fragment	P	35	97.143	273173	273207	85972	86006	1.53e-07
Fragment	Fragment	P	32	100	220896	220927	87856	87887	1.53e-07
Fragment	Fragment	P	32	100	211373	211404	115706	115737	1.53e-07
Fragment	Fragment	F	60	85	260379	260438	137749	137807	1.53e-07
Fragment	Fragment	P	35	97.143	200808	200842	144333	144367	1.53e-07
Fragment	Fragment	F	35	97.143	353486	353520	144333	144367	1.53e-07
Fragment	Fragment	F	47	89.362	359067	359113	148842	148888	1.53e-07
Fragment	Fragment	F	42	92.857	179239	179280	151099	151139	1.53e-07
Fragment	Fragment	P	35	97.143	391561	391595	151104	151138	1.53e-07
Fragment	Fragment	P	35	97.143	337223	337257	151104	151138	1.53e-07
Fragment	Fragment	F	60	85	347523	347581	152523	152581	1.53e-07
Fragment	Fragment	P	32	100	220860	220891	160217	160248	1.53e-07
Fragment	Fragment	P	57	85.965	268928	268984	166091	166146	1.53e-07
Fragment	Fragment	F	35	97.143	238447	238481	226634	226668	1.53e-07
Fragment	Fragment	P	35	97.143	268434	268468	238447	238481	1.53e-07
Fragment	Fragment	P	41	92.683	295550	295590	279735	279775	1.53e-07
Fragment	Fragment	F	61	85.246	287026	287084	286995	287054	1.53e-07
Fragment	Fragment	P	32	100	437	468	291823	291854	1.53e-07
Fragment	Fragment	P	38	94.737	279738	279775	295550	295587	1.53e-07
Fragment	Fragment	F	44	90.909	430373	430416	310541	310584	1.53e-07
Fragment	Fragment	P	37	94.595	144089	144125	407	443	5.5e-07
Fragment	Fragment	P	34	97.059	273173	273206	3234	3267	5.5e-07
Fragment	Fragment	F	34	97.059	217772	217805	3234	3267	5.5e-07
Fragment	Fragment	F	34	97.059	220791	220824	3234	3267	5.5e-07
Fragment	Fragment	P	40	92.5	217375	217414	30658	30697	5.5e-07
Fragment	Fragment	P	34	97.059	279654	279687	33518	33551	5.5e-07
Fragment	Fragment	F	34	97.059	126301	126334	33548	33581	5.5e-07
Fragment	Fragment	P	34	97.059	350670	350703	55463	55496	5.5e-07
Fragment	Fragment	P	34	97.059	273174	273207	85666	85699	5.5e-07
Fragment	Fragment	P	34	97.059	268436	268469	85666	85699	5.5e-07
Fragment	Fragment	F	34	97.059	226633	226666	85666	85699	5.5e-07
Fragment	Fragment	F	40	92.5	391396	391435	95334	95373	5.5e-07
Fragment	Fragment	P	44	90.909	177000	177042	144089	144132	5.5e-07
Fragment	Fragment	F	34	97.059	200809	200842	144092	144125	5.5e-07
Fragment	Fragment	F	47	89.362	235468	235513	157159	157205	5.5e-07
Fragment	Fragment	P	34	97.059	353486	353519	160166	160199	5.5e-07
Fragment	Fragment	F	34	97.059	217375	217408	160237	160270	5.5e-07
Fragment	Fragment	P	37	94.595	377508	377544	177033	177069	5.5e-07
Fragment	Fragment	F	34	97.059	431426	431459	177036	177069	5.5e-07
Fragment	Fragment	F	34	97.059	350670	350703	179246	179279	5.5e-07
Fragment	Fragment	P	34	97.059	212972	213005	200809	200842	5.5e-07
Fragment	Fragment	F	38	94.737	353486	353522	212972	213009	5.5e-07
Fragment	Fragment	P	34	97.059	368521	368554	217375	217408	5.5e-07
Fragment	Fragment	P	34	97.059	30664	30697	217375	217408	5.5e-07
Fragment	Fragment	F	34	97.059	238447	238480	217772	217805	5.5e-07
Fragment	Fragment	F	34	97.059	238447	238480	220791	220824	5.5e-07
Fragment	Fragment	P	34	97.059	273173	273206	238447	238480	5.5e-07
Fragment	Fragment	P	37	94.595	391561	391597	242244	242280	5.5e-07
Fragment	Fragment	P	34	97.059	337223	337256	242247	242280	5.5e-07
Fragment	Fragment	F	34	97.059	257418	257451	256835	256868	5.5e-07
Fragment	Fragment	P	85	81.176	325818	325902	269448	269521	5.5e-07
Fragment	Fragment	P	37	94.595	85666	85702	273171	273207	5.5e-07
Fragment	Fragment	P	38	94.737	353482	353518	279684	279721	5.5e-07
Fragment	Fragment	F	46	89.13	320892	320937	320841	320886	5.5e-07
Fragment	Fragment	F	34	97.059	423141	423174	337222	337255	5.5e-07
Fragment	Fragment	P	41	92.683	217375	217415	368516	368554	5.5e-07
Fragment	Fragment	P	34	97.059	177036	177069	377508	377541	5.5e-07
Fragment	Fragment	F	37	94.595	423142	423178	391561	391597	5.5e-07
Fragment	Fragment	P	34	97.059	242247	242280	391561	391594	5.5e-07
Fragment	Fragment	F	33	96.97	212972	213004	407	439	1.98e-06
Fragment	Fragment	P	33	96.97	160167	160199	407	439	1.98e-06
Fragment	Fragment	P	36	94.444	377509	377544	434	469	1.98e-06
Fragment	Fragment	F	33	96.97	431426	431458	437	469	1.98e-06
Fragment	Fragment	P	33	96.97	85667	85699	19635	19667	1.98e-06
Fragment	Fragment	P	40	92.5	269436	269475	31610	31648	1.98e-06
Fragment	Fragment	P	33	96.97	377509	377541	33519	33551	1.98e-06
Fragment	Fragment	F	33	96.97	431426	431458	33519	33551	1.98e-06
Fragment	Fragment	P	30	100	217382	217411	35086	35115	1.98e-06
Fragment	Fragment	F	30	100	423142	423171	55463	55492	1.98e-06
Fragment	Fragment	P	40	92.5	353486	353524	81993	82031	1.98e-06
Fragment	Fragment	F	33	96.97	200810	200842	81999	82031	1.98e-06
Fragment	Fragment	F	30	100	88435	88464	83027	83056	1.98e-06
Fragment	Fragment	P	40	92.5	392083	392122	85324	85362	1.98e-06
Fragment	Fragment	F	33	96.97	85667	85699	85324	85356	1.98e-06
Fragment	Fragment	F	36	94.444	168514	168549	93314	93349	1.98e-06
Fragment	Fragment	P	40	92.5	357970	358008	97079	97118	1.98e-06
Fragment	Fragment	P	40	92.5	388972	389011	128871	128908	1.98e-06
Fragment	Fragment	F	63	82.54	222857	222919	130738	130800	1.98e-06
Fragment	Fragment	F	43	90.698	368519	368561	162728	162768	1.98e-06
Fragment	Fragment	P	33	96.97	423142	423174	179247	179279	1.98e-06
Fragment	Fragment	F	30	100	217382	217411	199627	199656	1.98e-06
Fragment	Fragment	F	33	96.97	279684	279716	200810	200842	1.98e-06
Fragment	Fragment	F	30	100	291834	291863	217382	217411	1.98e-06
Fragment	Fragment	P	49	87.755	299268	299316	268536	268583	1.98e-06
Fragment	Fragment	F	43	90.698	343935	343977	269392	269432	1.98e-06
Fragment	Fragment	P	37	94.595	31613	31648	269436	269472	1.98e-06
Fragment	Fragment	P	30	100	314273	314302	293584	293613	1.98e-06
Fragment	Fragment	F	40	92.5	391558	391596	337219	337258	1.98e-06
Fragment	Fragment	F	65	83.077	358380	358441	350166	350230	1.98e-06
Fragment	Fragment	F	54	85.185	358672	358725	350934	350987	1.98e-06
Fragment	Fragment	P	33	96.97	81999	82031	353486	353518	1.98e-06
Fragment	Fragment	P	43	90.698	377506	377547	368521	368563	1.98e-06
Fragment	Fragment	P	33	96.97	437	469	377509	377541	1.98e-06
Fragment	Fragment	F	39	92.308	443923	443961	390266	390304	1.98e-06
Fragment	Fragment	P	30	100	179250	179279	423142	423171	1.98e-06
Fragment	Fragment	F	35	94.286	35092	35126	434	468	7.12e-06
Fragment	Fragment	P	35	94.286	199616	199650	434	468	7.12e-06
Fragment	Fragment	F	36	94.444	92443	92476	14727	14762	7.12e-06
Fragment	Fragment	P	35	94.286	85324	85358	19633	19667	7.12e-06
Fragment	Fragment	P	39	92.308	377510	377547	30664	30702	7.12e-06
Fragment	Fragment	F	29	100	35089	35117	30664	30692	7.12e-06
Fragment	Fragment	P	29	100	291832	291860	30664	30692	7.12e-06
Fragment	Fragment	P	29	100	199625	199653	30664	30692	7.12e-06
Fragment	Fragment	F	33	96.97	447688	447719	33518	33550	7.12e-06
Fragment	Fragment	F	32	96.875	35095	35126	33519	33550	7.12e-06
Fragment	Fragment	P	32	96.875	199616	199647	33519	33550	7.12e-06
Fragment	Fragment	P	45	88.889	160229	160273	35086	35129	7.12e-06
Fragment	Fragment	P	46	89.13	87855	87900	35086	35127	7.12e-06
Fragment	Fragment	F	42	90.476	368521	368562	35089	35129	7.12e-06
Fragment	Fragment	F	35	94.286	177033	177067	35092	35126	7.12e-06
Fragment	Fragment	P	42	90.476	177000	177040	81997	82038	7.12e-06
Fragment	Fragment	P	41	90.244	273173	273213	85317	85357	7.12e-06
Fragment	Fragment	F	38	92.105	226631	226668	85321	85358	7.12e-06
Fragment	Fragment	F	46	89.13	199615	199656	87855	87900	7.12e-06
Fragment	Fragment	F	29	100	142171	142199	126306	126334	7.12e-06
Fragment	Fragment	P	39	92.308	447234	447272	128871	128907	7.12e-06
Fragment	Fragment	F	39	92.308	243990	244028	128871	128907	7.12e-06
Fragment	Fragment	P	35	94.286	169702	169736	144332	144366	7.12e-06
Fragment	Fragment	F	54	85.185	432686	432738	152529	152581	7.12e-06
Fragment	Fragment	P	42	90.476	325863	325903	154251	154292	7.12e-06
Fragment	Fragment	F	38	92.105	169702	169739	160166	160203	7.12e-06
Fragment	Fragment	F	42	90.476	199613	199653	160229	160270	7.12e-06
Fragment	Fragment	F	42	90.476	377507	377547	160229	160270	7.12e-06
Fragment	Fragment	P	42	90.476	35089	35129	160229	160270	7.12e-06
Fragment	Fragment	F	29	100	291832	291860	160242	160270	7.12e-06
Fragment	Fragment	P	65	83.077	222995	223059	162729	162788	7.12e-06
Fragment	Fragment	P	35	94.286	199616	199650	177033	177067	7.12e-06
Fragment	Fragment	P	42	90.476	368521	368562	199613	199653	7.12e-06
Fragment	Fragment	P	32	96.875	177036	177067	199616	199647	7.12e-06
Fragment	Fragment	P	32	96.875	437	468	199616	199647	7.12e-06
Fragment	Fragment	P	35	94.286	353486	353520	200808	200842	7.12e-06
Fragment	Fragment	P	41	90.244	308500	308540	209534	209574	7.12e-06
Fragment	Fragment	P	35	94.286	284142	284176	246955	246989	7.12e-06
Fragment	Fragment	F	38	92.105	295369	295406	268541	268578	7.12e-06
Fragment	Fragment	P	51	86.275	302925	302975	269313	269362	7.12e-06
Fragment	Fragment	P	38	92.105	85320	85357	273173	273210	7.12e-06
Fragment	Fragment	F	35	94.286	446885	446919	275918	275952	7.12e-06
Fragment	Fragment	F	32	96.875	291823	291854	279655	279686	7.12e-06
Fragment	Fragment	P	29	100	246961	246989	284142	284170	7.12e-06
Fragment	Fragment	P	32	96.875	431426	431457	291823	291854	7.12e-06
Fragment	Fragment	P	29	100	368521	368549	291832	291860	7.12e-06
Fragment	Fragment	P	32	96.875	416003	416034	324891	324922	7.12e-06
Fragment	Fragment	P	29	100	343548	343576	342308	342336	7.12e-06
Fragment	Fragment	F	38	92.105	357805	357842	356614	356651	7.12e-06
