# Supplementary material for: Assembly and analysis of the complete mitochondrial genome of the Chinese wild dwarf almond (Prunus tenella)
Source: Front Genet. 2024 Jan 11;14:1329060. doi: 10.3389/fgene.2023.1329060 (PMC10811783; doi:10.3389/fgene.2023.1329060)
Supplement: Supplementary file 1 [file DataSheet1.ZIP › Supplementary tables/Table S9.xlsx]

## Sheet: Sheet1
Statistical results of RNA editing sites in the mitochondrial genome protein encoding genes of Prunus tenella
ID	Gene	Nt Pos	AA Pos	Align Col	Effect	Score
Prunus_tenella_1	atp1	1064	355	357	TCG (S) => TTG (L)	1	Note: ID: sequence name; Gene: The gene where RNA editing occurs; Nt pos.: The position of RNA editing in CDS; AA Pos: The amino acid position where RNA editing occurs; Align Col: The aligned position where RNA editing occurs; Effect: The effect of RNA editing; Score: The score of this locus (0-1).
Prunus_tenella_1	atp1	1178	393	395	TCA (S) => TTA (L)	0.9
Prunus_tenella_1	atp1	1216	406	408	CTT (L) => TTT (F)	1
Prunus_tenella_1	atp1	1292	431	433	CCG (P) => CTG (L)	0.8
Prunus_tenella_1	atp1	1415	472	474	CCA (P) => CTA (L)	1
Prunus_tenella_1	atp1	1490	497	499	CCA (P) => CTA (L)	0.9
Prunus_tenella_1	atp4	56	19	23	CCA (P) => CTA (L)	0.86
Prunus_tenella_1	atp4	59	20	24	TCT (S) => TTT (F)	0.57
Prunus_tenella_1	atp4	89	30	34	TCA (S) => TTA (L)	1
Prunus_tenella_1	atp4	118	40	44	CGT (R) => TGT (C)	0.71
Prunus_tenella_1	atp4	215	72	76	TCG (S) => TTG (L)	1
Prunus_tenella_1	atp4	226	76	80	CCC (P) => TTC (F)	0.57
Prunus_tenella_1	atp4	227	76	80	CCC (P) => TTC (F)	0.57
Prunus_tenella_1	atp4	248	83	87	CCT (P) => CTT (L)	1
Prunus_tenella_1	atp4	395	132	140	TCA (S) => TTA (L)	1
Prunus_tenella_1	atp4	407	136	144	CCA (P) => CTA (L)	0.71
Prunus_tenella_1	atp4	490	164	172	CCT (P) => TCT (S)	0.57
Prunus_tenella_1	atp6	100	34	35	CCT (P) => TCT (S)	0.75
Prunus_tenella_1	atp6	179	60	61	TCA (S) => TTA (L)	1
Prunus_tenella_1	atp6	203	68	69	TCG (S) => TTG (L)	0.83
Prunus_tenella_1	atp6	230	77	78	CCG (P) => CTG (L)	1
Prunus_tenella_1	atp6	292	98	99	CGC (R) => TGC (C)	0.75
Prunus_tenella_1	atp6	299	100	101	TCG (S) => TTG (L)	0.67
Prunus_tenella_1	atp6	317	106	107	TCG (S) => TTG (L)	1
Prunus_tenella_1	atp6	325	109	110	CGT (R) => TGT (C)	1
Prunus_tenella_1	atp6	332	111	112	CCC (P) => CTC (L)	1
Prunus_tenella_1	atp6	464	155	156	TCA (S) => TTA (L)	1
Prunus_tenella_1	atp6	523	175	176	CCT (P) => TCT (S)	1
Prunus_tenella_1	atp6	526	176	177	CAT (H) => TAT (Y)	1
Prunus_tenella_1	atp6	548	183	184	TCA (S) => TTA (L)	1
Prunus_tenella_1	atp6	590	197	198	TCA (S) => TTA (L)	1
Prunus_tenella_1	atp6	662	221	222	CCT (P) => CTT (L)	0.92
Prunus_tenella_1	atp6	698	233	234	CCG (P) => CTG (L)	1
Prunus_tenella_1	atp6	719	240	241	TCA (S) => TTA (L)	1
Prunus_tenella_1	atp6	727	243	244	CAT (H) => TAT (Y)	1
Prunus_tenella_1	atp6	734	245	246	TCT (S) => TTT (F)	1
Prunus_tenella_1	atp6	743	248	249	TCA (S) => TTA (L)	1
Prunus_tenella_1	atp6	770	257	258	ACA (T) => ATA (I)	0.92
Prunus_tenella_1	atp6	781	261	262	CAA (Q) => TAA (X)	1
Prunus_tenella_1	atp8	47	16	16	TCA (S) => TTA (L)	1
Prunus_tenella_1	atp8	58	20	20	CTC (L) => TTC (F)	1
Prunus_tenella_1	atp8	76	26	26	CCC (P) => TTC (F)	0.38
Prunus_tenella_1	atp8	77	26	26	CCC (P) => TTC (F)	0.38
Prunus_tenella_1	atp8	452	151	151	CCA (P) => CTA (L)	0.75
Prunus_tenella_1	atp9	20	7	7	TCA (S) => TTA (L)	1
Prunus_tenella_1	atp9	50	17	17	TCA (S) => TTA (L)	1
Prunus_tenella_1	atp9	134	45	45	TCA (S) => TTA (L)	1
Prunus_tenella_1	atp9	182	61	61	TCG (S) => TTG (L)	1
Prunus_tenella_1	atp9	191	64	64	CCA (P) => CTA (L)	1
Prunus_tenella_1	atp9	212	71	71	TCA (S) => TTA (L)	1
Prunus_tenella_1	atp9	215	72	72	TCC (S) => TTC (F)	1
Prunus_tenella_1	ccmB	28	10	10	CAT (H) => TAT (Y)	0.89
Prunus_tenella_1	ccmB	43	15	17	CCC (P) => TCC (S)	0.67
Prunus_tenella_1	ccmB	71	24	26	CCA (P) => CTA (L)	1
Prunus_tenella_1	ccmB	80	27	29	TCG (S) => TTG (L)	1
Prunus_tenella_1	ccmB	128	43	45	TCA (S) => TTA (L)	1
Prunus_tenella_1	ccmB	137	46	48	TCC (S) => TTC (F)	1
Prunus_tenella_1	ccmB	149	50	52	CCG (P) => CTG (L)	1
Prunus_tenella_1	ccmB	154	52	54	CGG (R) => TGG (W)	1
Prunus_tenella_1	ccmB	160	54	56	CCT (P) => TCT (S)	0.67
Prunus_tenella_1	ccmB	164	55	57	CCG (P) => CTG (L)	0.89
Prunus_tenella_1	ccmB	172	58	60	CCT (P) => TCT (S)	0.89
Prunus_tenella_1	ccmB	179	60	62	CCT (P) => CTT (L)	1
Prunus_tenella_1	ccmB	181	61	63	CCC (P) => TCC (S)	0.78
Prunus_tenella_1	ccmB	194	65	69	TCT (S) => TTT (F)	0.89
Prunus_tenella_1	ccmB	286	96	102	CGG (R) => TGG (W)	1
Prunus_tenella_1	ccmB	338	113	119	CCG (P) => CTG (L)	1
Prunus_tenella_1	ccmB	367	123	129	CGG (R) => TGG (W)	0.78
Prunus_tenella_1	ccmB	392	131	137	CCG (P) => CTG (L)	0.89
Prunus_tenella_1	ccmB	424	142	148	CGT (R) => TGT (C)	0.89
Prunus_tenella_1	ccmB	428	143	149	TCG (S) => TTG (L)	1
Prunus_tenella_1	ccmB	467	156	163	TCG (S) => TTG (L)	0.89
Prunus_tenella_1	ccmB	476	159	166	CCA (P) => CTA (L)	0.89
Prunus_tenella_1	ccmB	494	165	172	TCA (S) => TTA (L)	1
Prunus_tenella_1	ccmB	503	168	175	CCA (P) => CTA (L)	1
Prunus_tenella_1	ccmB	512	171	178	TCT (S) => TTT (F)	1
Prunus_tenella_1	ccmB	514	172	179	CGT (R) => TGT (C)	1
Prunus_tenella_1	ccmB	548	183	190	CCT (P) => CTT (L)	0.78
Prunus_tenella_1	ccmB	551	184	191	TCA (S) => TTA (L)	1
Prunus_tenella_1	ccmB	554	185	192	TCG (S) => TTG (L)	0.89
Prunus_tenella_1	ccmB	566	189	196	TCC (S) => TTC (F)	0.78
Prunus_tenella_1	ccmB	569	190	197	TCT (S) => TTT (F)	0.78
Prunus_tenella_1	ccmB	572	191	198	CCG (P) => CTG (L)	1
Prunus_tenella_1	ccmB	596	199	206	TCG (S) => TTG (L)	0.89
Prunus_tenella_1	ccmC	76	26	32	CGG (R) => TGG (W)	0.78
Prunus_tenella_1	ccmC	103	35	41	CAT (H) => TAT (Y)	1
Prunus_tenella_1	ccmC	115	39	45	CGG (R) => TGG (W)	0.78
Prunus_tenella_1	ccmC	133	45	51	CTT (L) => TTT (F)	0.67
Prunus_tenella_1	ccmC	161	54	60	CCG (P) => CTG (L)	0.78
Prunus_tenella_1	ccmC	179	60	66	GCG (A) => GTG (V)	0.78
Prunus_tenella_1	ccmC	184	62	68	CGG (R) => TGG (W)	1
Prunus_tenella_1	ccmC	281	94	100	ACA (T) => ATA (I)	0.56
Prunus_tenella_1	ccmC	331	111	117	CGG (R) => TGG (W)	1
Prunus_tenella_1	ccmC	395	132	138	TCG (S) => TTG (L)	1
Prunus_tenella_1	ccmC	400	134	140	CTT (L) => TTT (F)	0.89
Prunus_tenella_1	ccmC	421	141	147	CGT (R) => TGT (C)	0.78
Prunus_tenella_1	ccmC	436	146	152	CCT (P) => TCT (S)	0.89
Prunus_tenella_1	ccmC	446	149	155	CCG (P) => CTG (L)	0.78
Prunus_tenella_1	ccmC	458	153	159	TCA (S) => TTA (L)	0.78
Prunus_tenella_1	ccmC	463	155	161	CGT (R) => TGT (C)	1
Prunus_tenella_1	ccmC	467	156	162	GCT (A) => GTT (V)	0.78
Prunus_tenella_1	ccmC	473	158	164	CCG (P) => CTG (L)	1
Prunus_tenella_1	ccmC	497	166	172	TCT (S) => TTT (F)	1
Prunus_tenella_1	ccmC	521	174	180	TCG (S) => TTG (L)	1
Prunus_tenella_1	ccmC	548	183	189	TCT (S) => TTT (F)	1
Prunus_tenella_1	ccmC	568	190	196	CCT (P) => TCT (S)	1
Prunus_tenella_1	ccmC	575	192	198	CCC (P) => CTC (L)	1
Prunus_tenella_1	ccmC	605	202	208	TCC (S) => TTC (F)	1
Prunus_tenella_1	ccmC	608	203	209	CCC (P) => CTC (L)	0.89
Prunus_tenella_1	ccmC	614	205	211	TCA (S) => TTA (L)	0.78
Prunus_tenella_1	ccmC	619	207	213	CGT (R) => TGT (C)	0.78
Prunus_tenella_1	ccmC	650	217	223	CCT (P) => CTT (L)	0.78
Prunus_tenella_1	ccmC	656	219	225	CCA (P) => CTA (L)	0.89
Prunus_tenella_1	ccmC	673	225	231	CCT (P) => TCT (S)	0.78
Prunus_tenella_1	ccmFc	38	13	13	TCC (S) => TTC (F)	0.83
Prunus_tenella_1	ccmFc	50	17	17	CCT (P) => CTT (L)	1
Prunus_tenella_1	ccmFc	103	35	35	CCC (P) => TCC (S)	1
Prunus_tenella_1	ccmFc	119	40	40	TCT (S) => TTT (F)	1
Prunus_tenella_1	ccmFc	122	41	41	TCC (S) => TTC (F)	1
Prunus_tenella_1	ccmFc	146	49	49	CCT (P) => CTT (L)	1
Prunus_tenella_1	ccmFc	151	51	51	CCT (P) => TCT (S)	0.83
Prunus_tenella_1	ccmFc	160	54	54	CCT (P) => TCT (S)	0.67
Prunus_tenella_1	ccmFc	310	104	104	CGT (R) => TGT (C)	0.5
Prunus_tenella_1	ccmFc	406	136	136	CGT (R) => TGT (C)	0.83
Prunus_tenella_1	ccmFc	412	138	138	CTC (L) => TTC (F)	0.67
Prunus_tenella_1	ccmFc	674	225	227	CCG (P) => CTG (L)	1
Prunus_tenella_1	ccmFc	707	236	240	GCT (A) => GTT (V)	0.83
Prunus_tenella_1	ccmFc	988	330	334	CTT (L) => TTT (F)	1
Prunus_tenella_1	ccmFc	1142	381	388	CCA (P) => CTA (L)	1
Prunus_tenella_1	ccmFc	1163	388	395	TCG (S) => TTG (L)	1
Prunus_tenella_1	ccmFc	1237	413	420	CGG (R) => TGG (W)	1
Prunus_tenella_1	ccmFc	1262	421	428	TCG (S) => TTG (L)	1
Prunus_tenella_1	ccmFc	1318	440	447	CGA (R) => TGA (X)	1
Prunus_tenella_1	ccmFn	38	13	15	CCG (P) => CTG (L)	1
Prunus_tenella_1	ccmFn	98	33	35	CCT (P) => CTT (L)	1
Prunus_tenella_1	ccmFn	137	46	48	TCG (S) => TTG (L)	1
Prunus_tenella_1	ccmFn	142	48	50	CGT (R) => TGT (C)	1
Prunus_tenella_1	ccmFn	151	51	53	CCT (P) => TCT (S)	0.83
Prunus_tenella_1	ccmFn	248	83	85	TCA (S) => TTA (L)	1
Prunus_tenella_1	ccmFn	256	86	88	CGG (R) => TGG (W)	1
Prunus_tenella_1	ccmFn	263	88	90	CCA (P) => CTA (L)	0.83
Prunus_tenella_1	ccmFn	283	95	97	CTT (L) => TTT (F)	0.83
Prunus_tenella_1	ccmFn	334	112	114	CAT (H) => TAT (Y)	0.67
Prunus_tenella_1	ccmFn	356	119	121	TCC (S) => TTC (F)	0.67
Prunus_tenella_1	ccmFn	365	122	124	TCG (S) => TTG (L)	0.67
Prunus_tenella_1	ccmFn	484	162	164	CGT (R) => TGT (C)	0.83
Prunus_tenella_1	ccmFn	565	189	191	CCT (P) => TTT (F)	0.5
Prunus_tenella_1	ccmFn	566	189	191	CCT (P) => TTT (F)	0.5
Prunus_tenella_1	ccmFn	712	238	240	CCT (P) => TTT (F)	0.67
Prunus_tenella_1	ccmFn	713	238	240	CCT (P) => TTT (F)	0.67
Prunus_tenella_1	ccmFn	722	241	243	TCA (S) => TTA (L)	0.83
Prunus_tenella_1	ccmFn	760	254	256	CGT (R) => TGT (C)	1
Prunus_tenella_1	ccmFn	782	261	263	TCA (S) => TTA (L)	1
Prunus_tenella_1	ccmFn	794	265	267	CCA (P) => CTA (L)	1
Prunus_tenella_1	ccmFn	809	270	272	TCA (S) => TTA (L)	1
Prunus_tenella_1	ccmFn	899	300	302	GCG (A) => GTG (V)	1
Prunus_tenella_1	ccmFn	958	320	322	CGC (R) => TGC (C)	1
Prunus_tenella_1	ccmFn	986	329	331	ACA (T) => ATA (I)	1
Prunus_tenella_1	ccmFn	1193	398	417	TCG (S) => TTG (L)	0.5
Prunus_tenella_1	ccmFn	1276	426	445	CGG (R) => TGG (W)	1
Prunus_tenella_1	ccmFn	1304	435	454	CCA (P) => CTA (L)	1
Prunus_tenella_1	ccmFn	1321	441	460	CAT (H) => TAT (Y)	1
Prunus_tenella_1	ccmFn	1336	446	465	CGG (R) => TGG (W)	1
Prunus_tenella_1	ccmFn	1354	452	471	CGG (R) => TGG (W)	1
Prunus_tenella_1	ccmFn	1387	463	482	CGG (R) => TGG (W)	1
Prunus_tenella_1	ccmFn	1405	469	488	CGT (R) => TGT (C)	1
Prunus_tenella_1	ccmFn	1448	483	502	TCG (S) => TTG (L)	1
Prunus_tenella_1	ccmFn	1468	490	509	CTT (L) => TTT (F)	1
Prunus_tenella_1	ccmFn	1472	491	510	CCA (P) => CTA (L)	1
Prunus_tenella_1	ccmFn	1484	495	514	TCA (S) => TTA (L)	1
Prunus_tenella_1	ccmFn	1567	523	542	CGG (R) => TGG (W)	0.67
Prunus_tenella_1	cob	118	40	41	CCG (P) => TCG (S)	0.92
Prunus_tenella_1	cob	286	96	97	CTC (L) => TTC (F)	1
Prunus_tenella_1	cob	298	100	101	CAC (H) => TAC (Y)	1
Prunus_tenella_1	cob	325	109	110	CAT (H) => TAT (Y)	1
Prunus_tenella_1	cob	358	120	121	CGG (R) => TGG (W)	1
Prunus_tenella_1	cob	407	136	137	ACA (T) => ATA (I)	1
Prunus_tenella_1	cob	568	190	191	CAT (H) => TAT (Y)	0.92
Prunus_tenella_1	cob	737	246	247	TCT (S) => TTT (F)	0.92
Prunus_tenella_1	cob	808	270	271	CCC (P) => TCC (S)	1
Prunus_tenella_1	cob	853	285	286	CAT (H) => TAT (Y)	1
Prunus_tenella_1	cob	908	303	304	CCA (P) => CTA (L)	1
Prunus_tenella_1	cob	982	328	329	CAC (H) => TAC (Y)	0.85
Prunus_tenella_1	cob	1124	375	376	CCG (P) => CTG (L)	1
Prunus_tenella_1	cox1	233	78	82	TCT (S) => TTT (F)	1
Prunus_tenella_1	cox1	245	82	86	TCT (S) => TTT (F)	1
Prunus_tenella_1	cox1	443	148	152	TCT (S) => TTT (F)	1
Prunus_tenella_1	cox1	506	169	173	TCC (S) => TTC (F)	1
Prunus_tenella_1	cox1	542	181	185	TCA (S) => TTA (L)	1
Prunus_tenella_1	cox1	659	220	224	TCT (S) => TTT (F)	1
Prunus_tenella_1	cox1	706	236	240	CGG (R) => TGG (W)	1
Prunus_tenella_1	cox1	737	246	250	CCC (P) => CTC (L)	1
Prunus_tenella_1	cox1	752	251	255	TCC (S) => TTC (F)	1
Prunus_tenella_1	cox1	836	279	283	ACA (T) => ATA (I)	1
Prunus_tenella_1	cox1	1177	393	397	CAC (H) => TAC (Y)	1
Prunus_tenella_1	cox1	1393	465	469	CGT (R) => TGT (C)	0.67
Prunus_tenella_1	cox1	1396	466	470	CGT (R) => TGT (C)	0.78
Prunus_tenella_1	cox1	1424	475	479	TCA (S) => TTA (L)	1
Prunus_tenella_1	cox2	161	54	56	TCA (S) => TTA (L)	0.95
Prunus_tenella_1	cox2	163	55	57	CGG (R) => TGG (W)	1
Prunus_tenella_1	cox2	253	85	87	CGG (R) => TGG (W)	1
Prunus_tenella_1	cox2	379	127	129	CGG (R) => TGG (W)	1
Prunus_tenella_1	cox2	443	148	150	ACG (T) => ATG (M)	1
Prunus_tenella_1	cox2	476	159	161	TCA (S) => TTA (L)	1
Prunus_tenella_1	cox2	544	182	184	CCT (P) => TCT (S)	1
Prunus_tenella_1	cox2	557	186	188	CCT (P) => CTT (L)	1
Prunus_tenella_1	cox2	581	194	196	TCA (S) => TTA (L)	1
Prunus_tenella_1	cox2	629	210	212	ACT (T) => ATT (I)	0.89
Prunus_tenella_1	cox2	632	211	213	TCG (S) => TTG (L)	0.84
Prunus_tenella_1	cox2	721	241	243	CCT (P) => TCT (S)	0.79
Prunus_tenella_1	cox2	742	248	250	CGG (R) => TGG (W)	1
Prunus_tenella_1	cox3	112	38	39	CCA (P) => TCA (S)	1
Prunus_tenella_1	cox3	263	88	89	CCG (P) => CTG (L)	1
Prunus_tenella_1	cox3	289	97	98	CTT (L) => TTT (F)	0.92
Prunus_tenella_1	cox3	304	102	103	CGG (R) => TGG (W)	1
Prunus_tenella_1	cox3	311	104	105	TCT (S) => TTT (F)	0.92
Prunus_tenella_1	cox3	314	105	106	TCT (S) => TTT (F)	0.92
Prunus_tenella_1	cox3	388	130	131	CGG (R) => TGG (W)	1
Prunus_tenella_1	cox3	413	138	139	CCT (P) => CTT (L)	0.83
Prunus_tenella_1	cox3	512	171	172	TCG (S) => TTG (L)	0.75
Prunus_tenella_1	cox3	754	252	253	CGG (R) => TGG (W)	0.92
Prunus_tenella_1	cox3	764	255	256	CCA (P) => CTA (L)	0.92
Prunus_tenella_1	matR	85	29	49	CGC (R) => TGC (C)	0.75
Prunus_tenella_1	matR	193	65	85	CCA (P) => TCA (S)	0.75
Prunus_tenella_1	matR	235	79	99	CCC (P) => TTC (F)	0.62
Prunus_tenella_1	matR	236	79	99	CCC (P) => TTC (F)	0.62
Prunus_tenella_1	matR	326	109	129	CCA (P) => CTA (L)	1
Prunus_tenella_1	matR	617	206	227	TCC (S) => TTC (F)	1
Prunus_tenella_1	matR	863	288	310	CCG (P) => CTG (L)	0.62
Prunus_tenella_1	matR	1064	355	379	CCC (P) => CTC (L)	1
Prunus_tenella_1	matR	1409	470	495	GCG (A) => GTG (V)	0.62
Prunus_tenella_1	matR	1679	560	585	TCC (S) => TTC (F)	1
Prunus_tenella_1	matR	1700	567	592	CCT (P) => CTT (L)	1
Prunus_tenella_1	matR	1720	574	599	CGC (R) => TGC (C)	1
Prunus_tenella_1	matR	1756	586	611	CAC (H) => TAC (Y)	1
Prunus_tenella_1	matR	1826	609	634	CCA (P) => CTA (L)	0.88
Prunus_tenella_1	matR	1844	615	640	TCA (S) => TTA (L)	0.88
Prunus_tenella_1	mttB	31	11	156	CAT (H) => TAT (Y)	0.88
Prunus_tenella_1	mttB	56	19	164	TCG (S) => TTG (L)	0.88
Prunus_tenella_1	mttB	64	22	167	CCA (P) => TCA (S)	1
Prunus_tenella_1	mttB	100	34	179	CGT (R) => TGT (C)	0.88
Prunus_tenella_1	mttB	107	36	181	CCA (P) => CTA (L)	0.62
Prunus_tenella_1	mttB	169	57	202	CCG (P) => TCG (S)	1
Prunus_tenella_1	mttB	218	73	218	ACC (T) => ATC (I)	0.75
Prunus_tenella_1	mttB	226	76	221	CGT (R) => TGT (C)	0.62
Prunus_tenella_1	mttB	242	81	226	TCG (S) => TTG (L)	0.5
Prunus_tenella_1	mttB	272	91	236	TCG (S) => TTG (L)	0.75
Prunus_tenella_1	nad1	2	1	1	ACG (T) => ATG (M)	1
Prunus_tenella_1	nad1	2	1	2	ACG (T) => ATG (M)	1
Prunus_tenella_1	nad1	2	1	3	ACG (T) => ATG (M)	1
Prunus_tenella_1	nad1	2	1	4	ACG (T) => ATG (M)	1
Prunus_tenella_1	nad1	215	72	75	TCC (S) => TTC (F)	0.9
Prunus_tenella_1	nad1	265	89	92	CGG (R) => TGG (W)	1
Prunus_tenella_1	nad1	308	103	106	TCG (S) => TTG (L)	1
Prunus_tenella_1	nad1	436	146	149	CCT (P) => TCT (S)	0.9
Prunus_tenella_1	nad1	490	164	167	CCC (P) => TCC (S)	1
Prunus_tenella_1	nad1	493	165	168	CGT (R) => TGT (C)	1
Prunus_tenella_1	nad1	500	167	170	TCG (S) => TTG (L)	0.7
Prunus_tenella_1	nad1	536	179	182	TCC (S) => TTC (F)	1
Prunus_tenella_1	nad1	580	194	197	CGT (R) => TGT (C)	1
Prunus_tenella_1	nad1	635	212	215	TCA (S) => TTA (L)	1
Prunus_tenella_1	nad1	674	225	228	TCT (S) => TTT (F)	0.9
Prunus_tenella_1	nad1	722	241	245	CCA (P) => CTA (L)	1
Prunus_tenella_1	nad1	731	244	248	TCG (S) => TTG (L)	0.9
Prunus_tenella_1	nad1	737	246	250	TCT (S) => TTT (F)	1
Prunus_tenella_1	nad1	740	247	251	CCA (P) => CTA (L)	1
Prunus_tenella_1	nad1	752	251	255	CCG (P) => CTG (L)	1
Prunus_tenella_1	nad1	827	276	280	CCG (P) => CTG (L)	1
Prunus_tenella_1	nad1	895	299	303	CGG (R) => TGG (W)	1
Prunus_tenella_1	nad1	925	309	313	CGG (R) => TGG (W)	1
Prunus_tenella_1	nad1	934	312	316	CCC (P) => TCC (S)	0.6
Prunus_tenella_1	nad1	950	317	321	TCA (S) => TTA (L)	1
Prunus_tenella_1	nad2	26	9	10	TCC (S) => TTC (F)	0.89
Prunus_tenella_1	nad2	262	88	89	CTT (L) => TTT (F)	0.56
Prunus_tenella_1	nad2	308	103	104	TCT (S) => TTT (F)	0.67
Prunus_tenella_1	nad2	311	104	105	TCC (S) => TTC (F)	1
Prunus_tenella_1	nad2	356	119	120	CCA (P) => CTA (L)	1
Prunus_tenella_1	nad2	361	121	122	CCT (P) => TCT (S)	1
Prunus_tenella_1	nad2	367	123	124	CGC (R) => TGC (C)	1
Prunus_tenella_1	nad2	394	132	133	CAT (H) => TAT (Y)	1
Prunus_tenella_1	nad2	401	134	135	TCA (S) => TTA (L)	1
Prunus_tenella_1	nad2	428	143	144	CCT (P) => CTT (L)	1
Prunus_tenella_1	nad2	497	166	167	TCG (S) => TTG (L)	1
Prunus_tenella_1	nad2	523	175	176	CCC (P) => TCC (S)	1
Prunus_tenella_1	nad2	662	221	225	TCT (S) => TTT (F)	1
Prunus_tenella_1	nad2	788	263	267	TCT (S) => TTT (F)	0.67
Prunus_tenella_1	nad2	800	267	271	TCA (S) => TTA (L)	1
Prunus_tenella_1	nad2	809	270	274	TCT (S) => TTT (F)	1
Prunus_tenella_1	nad2	920	307	311	CCT (P) => CTT (L)	1
Prunus_tenella_1	nad2	928	310	314	CAT (H) => TAT (Y)	1
Prunus_tenella_1	nad2	958	320	324	CGT (R) => TGT (C)	0.78
Prunus_tenella_1	nad2	962	321	325	ACA (T) => ATA (I)	1
Prunus_tenella_1	nad2	1127	376	380	TCG (S) => TTG (L)	1
Prunus_tenella_1	nad2	1247	416	420	CCA (P) => CTA (L)	0.67
Prunus_tenella_1	nad2	1276	426	430	CGT (R) => TGT (C)	1
Prunus_tenella_1	nad2	1298	433	437	GCG (A) => GTG (V)	1
Prunus_tenella_1	nad2	1400	467	471	TCA (S) => TTA (L)	0.67
Prunus_tenella_1	nad2	1403	468	472	TCC (S) => TTC (F)	1
Prunus_tenella_1	nad2	1409	470	474	CCA (P) => CTA (L)	1
Prunus_tenella_1	nad2	1457	486	490	TCA (S) => TTA (L)	1
Prunus_tenella_1	nad3	5	2	2	TCA (S) => TTA (L)	0.68
Prunus_tenella_1	nad3	44	15	15	CCG (P) => CTG (L)	1
Prunus_tenella_1	nad3	62	21	21	CCA (P) => CTA (L)	0.95
Prunus_tenella_1	nad3	80	27	27	CCA (P) => CTA (L)	1
Prunus_tenella_1	nad3	208	70	71	CTT (L) => TTT (F)	0.95
Prunus_tenella_1	nad3	215	72	73	CCG (P) => CTG (L)	1
Prunus_tenella_1	nad3	230	77	78	TCC (S) => TTC (F)	0.86
Prunus_tenella_1	nad3	247	83	84	CCT (P) => TCT (S)	1
Prunus_tenella_1	nad3	266	89	90	CCG (P) => CTG (L)	1
Prunus_tenella_1	nad3	275	92	93	TCT (S) => TTT (F)	1
Prunus_tenella_1	nad3	317	106	107	TCT (S) => TTT (F)	0.95
Prunus_tenella_1	nad3	344	115	116	TCG (S) => TTG (L)	1
Prunus_tenella_1	nad3	349	117	118	CGG (R) => TGG (W)	1
Prunus_tenella_1	nad4	74	25	25	ACT (T) => ATT (I)	0.89
Prunus_tenella_1	nad4	77	26	26	CCT (P) => CTT (L)	0.78
Prunus_tenella_1	nad4	107	36	36	TCG (S) => TTG (L)	1
Prunus_tenella_1	nad4	154	52	52	CCC (P) => TCC (S)	1
Prunus_tenella_1	nad4	158	53	53	CCT (P) => CTT (L)	1
Prunus_tenella_1	nad4	164	55	55	CCT (P) => CTT (L)	0.67
Prunus_tenella_1	nad4	166	56	56	CGG (R) => TGG (W)	1
Prunus_tenella_1	nad4	197	66	66	TCT (S) => TTT (F)	1
Prunus_tenella_1	nad4	317	106	106	TCA (S) => TTA (L)	1
Prunus_tenella_1	nad4	362	121	121	ACA (T) => ATA (I)	0.89
Prunus_tenella_1	nad4	368	123	123	TCT (S) => TTT (F)	1
Prunus_tenella_1	nad4	376	126	126	CGT (R) => TGT (C)	0.78
Prunus_tenella_1	nad4	403	135	135	CGC (R) => TGC (C)	1
Prunus_tenella_1	nad4	416	139	139	CCT (P) => CTT (L)	0.89
Prunus_tenella_1	nad4	433	145	145	CTT (L) => TTT (F)	1
Prunus_tenella_1	nad4	436	146	146	CCC (P) => TTC (F)	0.89
Prunus_tenella_1	nad4	437	146	146	CCC (P) => TTC (F)	0.89
Prunus_tenella_1	nad4	577	193	193	CTC (L) => TTC (F)	0.67
Prunus_tenella_1	nad4	608	203	203	TCA (S) => TTA (L)	1
Prunus_tenella_1	nad4	659	220	220	TCT (S) => TTT (F)	1
Prunus_tenella_1	nad4	767	256	256	CCT (P) => CTT (L)	1
Prunus_tenella_1	nad4	784	262	262	CAC (H) => TAC (Y)	1
Prunus_tenella_1	nad4	836	279	279	TCC (S) => TTC (F)	1
Prunus_tenella_1	nad4	857	286	286	CCA (P) => CTA (L)	1
Prunus_tenella_1	nad4	896	299	299	TCA (S) => TTA (L)	0.89
Prunus_tenella_1	nad4	977	326	326	TCG (S) => TTG (L)	0.78
Prunus_tenella_1	nad4	1010	337	337	CCG (P) => CTG (L)	1
Prunus_tenella_1	nad4	1033	345	345	CCT (P) => TCT (S)	1
Prunus_tenella_1	nad4	1109	370	370	TCA (S) => TTA (L)	1
Prunus_tenella_1	nad4	1129	377	377	CTC (L) => TTC (F)	1
Prunus_tenella_1	nad4	1142	381	381	TCC (S) => TTC (F)	1
Prunus_tenella_1	nad4	1148	383	383	TCT (S) => TTT (F)	0.89
Prunus_tenella_1	nad4	1151	384	384	TCC (S) => TTC (F)	1
Prunus_tenella_1	nad4	1172	391	391	TCA (S) => TTA (L)	1
Prunus_tenella_1	nad4	1205	402	402	CCC (P) => CTC (L)	1
Prunus_tenella_1	nad4	1355	452	452	CCA (P) => CTA (L)	1
Prunus_tenella_1	nad4	1373	458	458	TCC (S) => TTC (F)	0.78
Prunus_tenella_1	nad4	1432	478	486	CCC (P) => TCC (S)	0.89
Prunus_tenella_1	nad4L	8	3	3	CCT (P) => CTT (L)	0.88
Prunus_tenella_1	nad5	155	52	52	CCG (P) => CTG (L)	1
Prunus_tenella_1	nad5	242	81	81	CCG (P) => CTG (L)	1
Prunus_tenella_1	nad5	358	120	120	CTT (L) => TTT (F)	1
Prunus_tenella_1	nad5	374	125	125	CCA (P) => CTA (L)	0.9
Prunus_tenella_1	nad5	398	133	133	TCT (S) => TTT (F)	0.9
Prunus_tenella_1	nad5	494	165	165	ACA (T) => ATA (I)	1
Prunus_tenella_1	nad5	539	180	180	CCT (P) => CTT (L)	1
Prunus_tenella_1	nad5	548	183	183	TCG (S) => TTG (L)	0.4
Prunus_tenella_1	nad5	553	185	185	CGT (R) => TGT (C)	1
Prunus_tenella_1	nad5	598	200	200	CGT (R) => TGT (C)	1
Prunus_tenella_1	nad5	629	210	213	TCT (S) => TTT (F)	0.9
Prunus_tenella_1	nad5	725	242	245	TCA (S) => TTA (L)	1
Prunus_tenella_1	nad5	764	255	258	TCG (S) => TTG (L)	1
Prunus_tenella_1	nad5	835	279	282	CCA (P) => TCA (S)	0.9
Prunus_tenella_1	nad5	863	288	291	TCT (S) => TTT (F)	0.8
Prunus_tenella_1	nad5	875	292	295	ACG (T) => ATG (M)	1
Prunus_tenella_1	nad5	1400	467	470	TCA (S) => TTA (L)	1
Prunus_tenella_1	nad5	1490	497	500	CCC (P) => CTC (L)	0.8
Prunus_tenella_1	nad5	1550	517	520	ACC (T) => ATC (I)	0.9
Prunus_tenella_1	nad5	1568	523	526	CCG (P) => CTG (L)	0.9
Prunus_tenella_1	nad5	1580	527	530	TCA (S) => TTA (L)	0.8
Prunus_tenella_1	nad5	1589	530	533	TCT (S) => TTT (F)	0.9
Prunus_tenella_1	nad5	1610	537	540	CCC (P) => CTC (L)	0.7
Prunus_tenella_1	nad5	1916	639	642	TCT (S) => TTT (F)	0.7
Prunus_tenella_1	nad5	1918	640	643	CGT (R) => TGT (C)	0.7
Prunus_tenella_1	nad5	1958	653	656	TCG (S) => TTG (L)	0.9
Prunus_tenella_1	nad6	26	9	11	CCT (P) => CTT (L)	0.4
Prunus_tenella_1	nad6	53	18	20	GCA (A) => GTA (V)	0.7
Prunus_tenella_1	nad6	88	30	32	CCC (P) => TTC (F)	0.7
Prunus_tenella_1	nad6	89	30	32	CCC (P) => TTC (F)	0.7
Prunus_tenella_1	nad6	95	32	34	CCA (P) => CTA (L)	1
Prunus_tenella_1	nad6	103	35	37	CGC (R) => TGC (C)	1
Prunus_tenella_1	nad6	161	54	56	CCA (P) => CTA (L)	1
Prunus_tenella_1	nad6	169	57	59	CAT (H) => TAT (Y)	1
Prunus_tenella_1	nad6	191	64	66	TCA (S) => TTA (L)	1
Prunus_tenella_1	nad6	289	97	99	CTT (L) => TTT (F)	1
Prunus_tenella_1	nad6	463	155	157	CCT (P) => TCT (S)	0.8
Prunus_tenella_1	nad7	44	15	15	TCC (S) => TTC (F)	1
Prunus_tenella_1	nad7	77	26	26	TCA (S) => TTA (L)	1
Prunus_tenella_1	nad7	83	28	28	TCA (S) => TTA (L)	1
Prunus_tenella_1	nad7	137	46	46	TCA (S) => TTA (L)	1
Prunus_tenella_1	nad7	200	67	67	TCT (S) => TTT (F)	1
Prunus_tenella_1	nad7	209	70	70	TCA (S) => TTA (L)	0.88
Prunus_tenella_1	nad7	244	82	82	CAT (H) => TAT (Y)	1
Prunus_tenella_1	nad7	251	84	84	TCA (S) => TTA (L)	1
Prunus_tenella_1	nad7	316	106	106	CGT (R) => TGT (C)	1
Prunus_tenella_1	nad7	335	112	112	TCA (S) => TTA (L)	0.88
Prunus_tenella_1	nad7	344	115	115	TCA (S) => TTA (L)	1
Prunus_tenella_1	nad7	383	128	128	TCA (S) => TTA (L)	1
Prunus_tenella_1	nad7	533	178	178	TCC (S) => TTC (F)	1
Prunus_tenella_1	nad7	578	193	193	TCA (S) => TTA (L)	0.88
Prunus_tenella_1	nad7	679	227	227	CCA (P) => TCA (S)	0.88
Prunus_tenella_1	nad7	698	233	233	TCG (S) => TTG (L)	1
Prunus_tenella_1	nad7	724	242	242	CAT (H) => TAT (Y)	1
Prunus_tenella_1	nad7	734	245	245	TCG (S) => TTG (L)	0.88
Prunus_tenella_1	nad7	739	247	247	CCT (P) => TTT (F)	1
Prunus_tenella_1	nad7	740	247	247	CCT (P) => TTT (F)	1
Prunus_tenella_1	nad7	769	257	257	CGC (R) => TGC (C)	1
Prunus_tenella_1	nad7	926	309	310	TCA (S) => TTA (L)	0.88
Prunus_tenella_1	nad7	944	315	316	CCT (P) => CTT (L)	1
Prunus_tenella_1	nad7	1057	353	354	CGT (R) => TGT (C)	1
Prunus_tenella_1	nad7	1079	360	361	TCT (S) => TTT (F)	1
Prunus_tenella_1	nad7	1103	368	369	TCT (S) => TTT (F)	1
Prunus_tenella_1	nad7	1124	375	376	CCA (P) => CTA (L)	1
Prunus_tenella_1	nad7	1166	389	390	TCT (S) => TTT (F)	1
Prunus_tenella_1	nad9	29	10	31	TCT (S) => TTT (F)	0.75
Prunus_tenella_1	nad9	50	17	38	CCA (P) => CTA (L)	0.92
Prunus_tenella_1	nad9	104	35	56	TCG (S) => TTG (L)	0.92
Prunus_tenella_1	nad9	235	79	100	CCG (P) => TCG (S)	0.83
Prunus_tenella_1	nad9	265	89	110	CGG (R) => TGG (W)	1
Prunus_tenella_1	nad9	305	102	123	TCC (S) => TTC (F)	1
Prunus_tenella_1	nad9	335	112	133	TCA (S) => TTA (L)	1
Prunus_tenella_1	nad9	376	126	147	CTT (L) => TTT (F)	1
Prunus_tenella_1	rpl10	101	34	34	TCG (S) => TTG (L)	0.83
Prunus_tenella_1	rpl10	134	45	45	CCA (P) => CTA (L)	0.83
Prunus_tenella_1	rpl10	155	52	52	CCA (P) => CTA (L)	0.83
Prunus_tenella_1	rpl10	239	80	80	TCG (S) => TTG (L)	0.83
Prunus_tenella_1	rpl10	314	105	105	TCA (S) => TTA (L)	0.83
Prunus_tenella_1	rpl16	104	35	76	ACT (T) => ATT (I)	1
Prunus_tenella_1	rpl16	164	55	96	ACA (T) => ATA (I)	0.89
Prunus_tenella_1	rpl16	223	75	122	CTC (L) => TTC (F)	0.89
Prunus_tenella_1	rpl16	326	109	156	CCA (P) => CTA (L)	1
Prunus_tenella_1	rpl16	392	131	178	CCA (P) => CTA (L)	0.89
Prunus_tenella_1	rpl16	398	133	180	TCG (S) => TTG (L)	0.67
Prunus_tenella_1	rpl5	35	12	21	TCA (S) => TTA (L)	0.78
Prunus_tenella_1	rpl5	47	16	25	CCG (P) => CTG (L)	1
Prunus_tenella_1	rpl5	64	22	31	CAC (H) => TAC (Y)	1
Prunus_tenella_1	rpl5	92	31	40	TCG (S) => TTG (L)	1
Prunus_tenella_1	rpl5	167	56	67	CCG (P) => CTG (L)	0.44
Prunus_tenella_1	rpl5	169	57	68	CGC (R) => TGC (C)	0.89
Prunus_tenella_1	rpl5	317	106	125	TCG (S) => TTG (L)	0.89
Prunus_tenella_1	rpl5	329	110	129	TCG (S) => TTG (L)	0.44
Prunus_tenella_1	rpl5	512	171	192	CCA (P) => CTA (L)	0.89
Prunus_tenella_1	rpl5	515	172	193	CCG (P) => CTG (L)	1
Prunus_tenella_1	rps12	71	24	24	TCG (S) => TTG (L)	0.94
Prunus_tenella_1	rps12	104	35	35	CCG (P) => CTG (L)	1
Prunus_tenella_1	rps12	146	49	49	CCA (P) => CTA (L)	1
Prunus_tenella_1	rps12	196	66	66	CAC (H) => TAC (Y)	0.94
Prunus_tenella_1	rps12	284	95	95	TCC (S) => TTC (F)	0.76
Prunus_tenella_1	rps13	5	2	6	TCA (S) => TTA (L)	0.6
Prunus_tenella_1	rps13	26	9	13	TCA (S) => TTA (L)	0.9
Prunus_tenella_1	rps13	56	19	23	TCA (S) => TTA (L)	0.9
Prunus_tenella_1	rps13	100	34	38	CGT (R) => TGT (C)	0.9
Prunus_tenella_1	rps13	256	86	90	CGT (R) => TGT (C)	1
Prunus_tenella_1	rps13	287	96	100	TCG (S) => TTG (L)	1
Prunus_tenella_1	rps14	47	16	16	GCG (A) => GTG (V)	0.6
Prunus_tenella_1	rps1	128	43	59	CCT (P) => CTT (L)	0.67
Prunus_tenella_1	rps1	161	54	70	CCT (P) => CTT (L)	0.67
Prunus_tenella_1	rps1	485	162	178	TCA (S) => TTA (L)	0.67
Prunus_tenella_1	rps3	64	22	22	CGG (R) => TGG (W)	1
Prunus_tenella_1	rps3	92	31	31	TCA (S) => TTA (L)	0.71
Prunus_tenella_1	rps3	512	171	176	TCA (S) => TTA (L)	0.71
Prunus_tenella_1	rps3	1031	344	364	CCA (P) => CTA (L)	0.86
Prunus_tenella_1	rps3	1364	455	480	CCG (P) => CTG (L)	1
Prunus_tenella_1	rps3	1502	501	526	TCA (S) => TTA (L)	1
Prunus_tenella_1	rps3	1555	519	545	CGT (R) => TGT (C)	1
Prunus_tenella_1	rps3	1588	530	556	CCT (P) => TCT (S)	0.57
Prunus_tenella_1	rps4	2	1	1	ACG (T) => ATG (M)	1
Prunus_tenella_1	rps4	2	1	2	ACG (T) => ATG (M)	1
Prunus_tenella_1	rps4	2	1	3	ACG (T) => ATG (M)	1
Prunus_tenella_1	rps4	2	1	4	ACG (T) => ATG (M)	1
Prunus_tenella_1	rps4	2	1	5	ACG (T) => ATG (M)	1
Prunus_tenella_1	rps4	2	1	6	ACG (T) => ATG (M)	1
Prunus_tenella_1	rps4	2	1	7	ACG (T) => ATG (M)	1
Prunus_tenella_1	rps4	2	1	8	ACG (T) => ATG (M)	1
Prunus_tenella_1	rps4	2	1	9	ACG (T) => ATG (M)	1
Prunus_tenella_1	rps4	2	1	10	ACG (T) => ATG (M)	1
Prunus_tenella_1	rps4	50	17	26	TCA (S) => TTA (L)	0.5
Prunus_tenella_1	rps4	61	21	30	CGG (R) => TGG (W)	1
Prunus_tenella_1	rps4	145	49	59	CCG (P) => TCG (S)	0.67
Prunus_tenella_1	rps4	176	59	69	TCA (S) => TTA (L)	1
Prunus_tenella_1	rps4	196	66	76	CCC (P) => TCC (S)	0.83
Prunus_tenella_1	rps4	205	69	79	CAT (H) => TAT (Y)	1
Prunus_tenella_1	rps4	269	90	100	CCA (P) => CTA (L)	1
Prunus_tenella_1	rps4	278	93	103	CCA (P) => CTA (L)	0.83
Prunus_tenella_1	rps4	290	97	107	TCG (S) => TTG (L)	0.67
Prunus_tenella_1	rps4	347	116	126	CCG (P) => CTG (L)	1
Prunus_tenella_1	rps4	494	165	175	TCA (S) => TTA (L)	1
Prunus_tenella_1	rps4	866	289	321	TCC (S) => TTC (F)	0.33
Prunus_tenella_1	rps4	932	311	349	TCG (S) => TTG (L)	0.83
Prunus_tenella_1	rps4	943	315	353	CAT (H) => TAT (Y)	0.83
Prunus_tenella_1	rps4	953	318	356	CCA (P) => CTA (L)	0.67
Prunus_tenella_1	rps4	968	323	361	TCT (S) => TTT (F)	1
Prunus_tenella_1	rps4	1028	343	381	CCT (P) => CTT (L)	0.83
Prunus_tenella_1	rps4	1033	345	383	CGG (R) => TGG (W)	0.83
Prunus_tenella_1	rps7	332	111	131	TCA (S) => TTA (L)	0.88
Prunus_tenella_1	sdh3	67	23	23	CCA (P) => TCA (S)	1
Prunus_tenella_1	sdh3	74	25	25	TCC (S) => TTC (F)	1
Prunus_tenella_1	sdh3	181	61	61	CTC (L) => TTC (F)	0.43
Prunus_tenella_1	sdh3	191	64	68	TCA (S) => TTA (L)	0.29
Prunus_tenella_1	sdh3	206	69	73	CCC (P) => CTC (L)	0.71
Prunus_tenella_1	sdh4	155	52	52	CCA (P) => CTA (L)	0.88
Prunus_tenella_1	sdh4	203	68	68	CCA (P) => CTA (L)	0.75
Prunus_tenella_1	sdh4	259	87	87	CAT (H) => TAT (Y)	0.88
Prunus_tenella_1	sdh4	353	118	118	TCT (S) => TTT (F)	0.5
